# Supplementary material for: Pricing indirect emissions accelerates low—carbon transition of US light vehicle sector
Source: Nat Commun. 2021 Dec 8;12:7121. doi: 10.1038/s41467-021-27247-y (PMC8654946; doi:10.1038/s41467-021-27247-y)
Supplement: Supplementary file 5 — Supplementary Data 1 [file 41467_2021_27247_MOESM5_ESM.xlsx]

## Sheet: 0 info
Supplementary Data 1
P. Wolfram, S. Weber, K. Gillingham, E. Hertwich (2021). Pricing indirect emissions accelerates low-carbon transition of US light vehicle sector. Nature Communications.
This electronic supplementary material provides the most important input data and all results presented in Wolfram et al. (2021) "Pricing indirect emissions accelerates low-carbon transition of US light vehicle sector", Nature Communications.
	Model input or output		Content
	Output data		Supplementary Table	1		Specific life-cycle emissions by phase
	Output data		Supplementary Table	2		Fleet-wide direct and indirect CO2 emissions
	Input data		Supplementary Table	3		Assumed carbon tax
	Output data		Supplementary Table	4		Vehicle sales
	Output data		Supplementary Table	5		Fleet fuel economy
	Output data		Supplementary Table	6		Total fleet material use
	Output data		Supplementary Table	7		Changes in model parameters in 2050 relative direct-emissions-only pricing
	Output data		Supplementary Table	8		Fleet energy use
	Input data		Supplementary Table	9		Costs of vehicle components
	Output data		Supplementary Table	10		Electricity supply
	Input data		Supplementary Table	11		Vehicle characteristics
	Output data		Supplementary Table	12		Degree of deployed lightweighting
	Input data		Supplementary Table	13		Assumed feebates
	Output data		Supplementary Table	14		Vehicle purchase prices and energy prices
	Output data		Supplementary Table	15		Vehicle miles travelled
	Input data		Supplementary Table	16		Vehicle material composition
	Input data		Supplementary Table	17		Material CO2 emission factors
	Input data		Supplementary Table	18		Energy CO2 emission factors
	Input data		Supplementary Table	19		Vehicle assembly energy use
	Input data		Supplementary Table	20		Reuse energy factors
	Input data		Supplementary Table	21		Assumed rates of components reuse
	Input data		Supplementary Table	22		Assumed content of recycled materials

## Sheet: 1 CO2km
Specific life-cycle emissions by phase (g CO2/km)
	2010	2011	2012	2013	2014	2015	2016	2017	2018	2019	2020	2021	2022	2023	2024	2025	2026	2027	2028	2029	2030	2031	2032	2033	2034	2035	2036	2037	2038	2039	2040	2041	2042	2043	2044	2045	2046	2047	2048	2049	2050
Material production (incl. reuse and recycling)
ICEV PC	9.06729	9.13053	8.92283	8.95513	8.96963	9.27774	9.13609	9.30506	9.35027	9.57481	9.60276	9.27148	8.97811	8.616	8.1696	7.91625	7.65387	7.373	7.12249	6.83199	6.48905	6.35214	6.25316	6.12265	6.02501	5.95247	5.9171	5.86921	5.83084	5.79341	5.75469	5.72633	5.69311	5.67491	5.65689	5.63294	5.60084	5.57185	5.54109	5.51682	5.47924
ICEV LT	10.7127	11.0137	10.9274	10.907	10.9204	11.1906	11.0902	11.2894	11.3359	11.6354	11.7387	11.3345	11.0323	10.63	9.95109	9.80491	9.23193	8.89274	8.59089	8.24082	7.82713	7.66184	7.5424	7.38462	7.2675	7.17962	7.13738	7.07897	7.03306	6.98805	6.94106	6.90694	6.86681	6.84497	6.82323	6.79433	6.75561	6.72067	6.68341	6.65425	6.6092
HEV PC	9.48645	9.54589	9.31967	9.3539	9.36754	9.54051	9.33241	9.43742	9.44514	9.56866	9.51487	9.12351	8.74502	8.29683	7.87353	7.55472	7.30609	7.0408	6.80286	6.52858	6.20661	6.08273	5.99306	5.87489	5.78637	5.72068	5.68858	5.64525	5.61049	5.57654	5.54148	5.51579	5.48571	5.46922	5.45289	5.43119	5.40211	5.37584	5.34799	5.326	5.2919
HEV LT	11.2079	11.5147	11.4134	11.3927	11.4049	11.5075	11.3286	11.45	11.4509	11.6279	11.6313	11.1536	10.7459	10.2362	9.59046	9.35712	8.81244	8.49206	8.20535	7.87484	7.48645	7.33688	7.22867	7.08579	6.97965	6.90004	6.86172	6.80885	6.76727	6.72646	6.6839	6.65299	6.61665	6.59687	6.57717	6.55098	6.5159	6.48424	6.4505	6.42409	6.38323
PHEV-10 PC	10.3364	10.3894	10.1274	10.1654	10.1776	10.2443	9.96302	10.0238	10.0007	10.0493	9.92292	9.44367	8.96275	8.41157	7.97281	7.58599	7.32743	7.05234	6.80449	6.52034	6.18855	6.06504	5.97556	5.85768	5.76932	5.70378	5.67172	5.62852	5.59382	5.55993	5.52495	5.49932	5.46932	5.45286	5.43656	5.41491	5.38588	5.35967	5.33188	5.30994	5.2759
PHEV-10 LT	12.2121	12.5322	12.4025	12.3811	12.3912	12.3564	12.094	12.1614	12.1244	12.2119	12.1301	11.545	11.0135	10.3778	9.71139	9.39585	8.83819	8.50598	8.20733	7.86492	7.46466	7.31554	7.20756	7.06504	6.95908	6.87966	6.84138	6.78867	6.74717	6.70643	6.66396	6.63313	6.59688	6.57713	6.55747	6.53134	6.49633	6.46474	6.43108	6.40473	6.36393
PHEV-40 PC	10.8514	10.9071	10.632	10.6719	10.6847	10.7547	10.4594	10.5233	10.499	10.55	10.4173	9.91421	9.40933	8.83069	8.37006	7.96397	7.69253	7.40373	7.14353	6.84523	6.4969	6.36723	6.2733	6.14954	6.05678	5.98797	5.95431	5.90896	5.87254	5.83696	5.80024	5.77333	5.74183	5.72455	5.70744	5.68471	5.65424	5.62672	5.59755	5.57452	5.53878
PHEV-40 LT	12.8206	13.1566	13.0205	12.998	13.0086	12.9209	12.6794	12.6451	12.6195	12.6008	12.5554	12.0185	11.3744	10.6204	10.0862	9.66147	9.09387	8.75399	8.4427	8.08992	7.68076	7.53873	7.43643	7.30146	7.20152	7.12803	7.09323	7.04374	7.00302	6.96395	6.92277	6.8937	6.8589	6.84033	6.82098	6.79568	6.76151	6.73028	6.69719	6.67138	6.63136
BEV-100 PC	13.3349	13.3826	13.0636	13.1083	13.1194	13.1263	12.8103	12.7841	12.7632	12.7098	12.5819	12.0263	11.3272	10.5447	10.1305	9.56092	9.23354	8.88245	8.5596	8.19563	7.77637	7.63567	7.5342	7.40053	7.30063	7.22782	7.19271	7.14408	7.10339	7.06446	7.02388	6.99486	6.96034	6.94174	6.92257	6.89746	6.86357	6.83262	6.79997	6.77426	6.73432
BEV-100 LT	15.4153	15.7707	15.6052	15.5815	15.5904	15.4655	15.1745	15.1343	15.0977	15.0642	14.9886	14.3231	13.5476	12.6505	12.0109	11.5002	10.8442	10.4315	10.0526	9.62551	9.13306	8.96766	8.84843	8.69108	8.57443	8.48852	8.44772	8.38992	8.34253	8.29696	8.24899	8.215	8.17441	8.15267	8.13016	8.10066	8.06085	8.02453	7.98602	7.95595	7.90934
BEV-200 PC	14.9815	15.0377	14.6772	14.728	14.7411	14.7485	14.3898	14.3594	14.335	14.2738	14.1278	13.5016	12.7138	11.832	11.3658	10.723	10.3559	9.9621	9.60001	9.19179	8.72157	8.56377	8.44996	8.30005	8.188	8.10635	8.06697	8.01243	7.96679	7.92313	7.87762	7.84507	7.80636	7.7855	7.76399	7.73584	7.69783	7.66312	7.6265	7.59766	7.55287
BEV-200 LT	17.3606	17.7673	17.5813	17.5542	17.5647	17.4221	17.092	17.0456	17.0033	16.9647	16.8784	16.1268	15.2514	14.2388	13.5156	12.9396	12.1979	11.7337	11.3075	10.8271	10.2732	10.0871	9.953	9.77601	9.6448	9.54817	9.50227	9.43726	9.38395	9.33269	9.27874	9.24051	9.19484	9.17039	9.14507	9.11189	9.06711	9.02626	8.98294	8.94911	8.89668
HFCEV PC	9.33261	9.39934	9.18772	9.22086	9.23615	9.32258	9.13906	9.12666	9.13305	9.12316	9.08155	8.72582	8.2376	7.68475	7.40367	6.97214	6.72721	6.46469	6.22056	5.94863	5.63911	5.54365	5.47501	5.38465	5.31719	5.26846	5.2451	5.2124	5.18455	5.15813	5.13049	5.11094	5.08754	5.07503	5.0619	5.04481	5.02168	5.00045	4.97811	4.96053	4.93321
HFCEV LT	11.0262	11.3379	11.2518	11.2307	11.2449	11.2447	11.0939	11.0729	11.0725	11.0865	11.1016	10.6674	10.1224	9.48106	9.01814	8.63555	8.11421	7.79721	7.50301	7.17531	6.80192	6.68665	6.60381	6.49451	6.41372	6.3546	6.32679	6.28678	6.25351	6.22177	6.18818	6.16468	6.1364	6.1214	6.10556	6.08495	6.05704	6.03145	6.00437	5.98327	5.95056
Material production (excl. reuse and recycling)
ICEV PC	9.06729	9.13053	8.92283	8.95513	8.96963	9.27774	9.13609	9.30506	9.35027	9.57481	9.60276	9.49518	9.41411	9.24544	8.98942	8.91046	8.83973	8.74539	8.68244	8.56976	8.38932	8.22468	8.10558	7.9486	7.83105	7.74379	7.70117	7.64361	7.59743	7.55235	7.50578	7.47166	7.43171	7.40981	7.38811	7.3593	7.32067	7.28578	7.24878	7.21958	7.1743
ICEV LT	10.7127	11.0137	10.9274	10.907	10.9204	11.1906	11.0902	11.2894	11.3359	11.6354	11.7387	11.608	11.5681	11.4066	10.9497	11.0363	10.6623	10.548	10.4724	10.3369	10.1192	9.92047	9.77674	9.58694	9.44599	9.34024	9.28937	9.21911	9.16389	9.1097	9.05315	9.01211	8.96384	8.93756	8.9114	8.87662	8.83002	8.78797	8.74315	8.70808	8.65382
HEV PC	9.48645	9.54589	9.31967	9.3539	9.36754	9.54051	9.33241	9.43742	9.44514	9.56866	9.51487	9.34101	9.16721	8.90375	8.66483	8.51042	8.44657	8.36154	8.30477	8.20304	8.04007	7.8917	7.78424	7.64269	7.53657	7.45786	7.41933	7.36748	7.32581	7.2851	7.2431	7.21232	7.1763	7.15653	7.13695	7.11095	7.07609	7.04461	7.01126	6.98491	6.94399
HEV LT	11.2079	11.5147	11.4134	11.3927	11.4049	11.5075	11.3286	11.45	11.4509	11.6279	11.6313	11.4195	11.2647	10.985	10.5543	10.5408	10.1881	10.085	10.0169	9.89461	9.69797	9.51883	9.38915	9.21798	9.09078	8.99536	8.94941	8.88607	8.83626	8.78734	8.73632	8.6993	8.65577	8.63207	8.60846	8.57707	8.53502	8.49708	8.45666	8.42503	8.37602
PHEV-10 PC	10.3364	10.3894	10.1274	10.1654	10.1776	10.2443	9.96302	10.0238	10.0007	10.0493	9.92292	9.67873	9.41507	9.05533	8.81253	8.59176	8.528	8.44321	8.38657	8.285	8.12219	7.97426	7.86702	7.72581	7.61984	7.54131	7.50281	7.45111	7.40952	7.36885	7.32696	7.29624	7.2603	7.24057	7.22102	7.19507	7.16028	7.12885	7.09558	7.06928	7.02841
PHEV-10 LT	12.2121	12.5322	12.4025	12.3811	12.3912	12.3564	12.094	12.1614	12.1244	12.2119	12.1301	11.8324	11.5693	11.172	10.7342	10.6416	10.2863	10.1836	10.1156	9.99346	9.79703	9.61842	9.489	9.31822	9.19123	9.09601	9.0501	8.98693	8.93723	8.88836	8.83746	8.80052	8.75709	8.73343	8.70986	8.67853	8.63657	8.59869	8.55837	8.5268	8.47784
PHEV-40 PC	10.8514	10.9071	10.632	10.6719	10.6847	10.7547	10.4594	10.5233	10.499	10.55	10.4173	10.161	9.88418	9.50652	9.25162	9.01985	8.95292	8.86391	8.80444	8.69781	8.52689	8.37159	8.259	8.11076	7.99951	7.91706	7.87664	7.82237	7.7787	7.73601	7.69203	7.65978	7.62205	7.60133	7.58081	7.55357	7.51705	7.48405	7.44912	7.42151	7.3786
PHEV-40 LT	12.8206	13.1566	13.0205	12.998	13.0086	12.9209	12.6794	12.6451	12.6195	12.6008	12.5554	12.3201	11.9586	11.4594	11.1639	10.9818	10.6289	10.533	10.4672	10.3497	10.1598	9.98867	9.86496	9.70152	9.58005	9.48973	9.4465	9.38586	9.33703	9.28954	9.23974	9.20405	9.1617	9.13881	9.11555	9.08483	9.04351	9.00604	8.96621	8.93505	8.88671
BEV-100 PC	13.3349	13.3826	13.0636	13.1083	13.1194	13.1263	12.8103	12.7841	12.7632	12.7098	12.5819	12.3385	11.9284	11.4043	11.2455	10.9064	10.8394	10.7436	10.6775	10.5598	10.3703	10.1994	10.0755	9.91216	9.78945	9.6989	9.65462	9.59441	9.54522	9.49743	9.44798	9.41193	9.36951	9.34628	9.32306	9.29231	9.251	9.2136	9.17402	9.14273	9.09406
BEV-100 LT	15.4153	15.7707	15.6052	15.5815	15.5904	15.4655	15.1745	15.1343	15.0977	15.0642	14.9886	14.695	14.2665	13.6818	13.333	13.1187	12.7302	12.6172	12.54	12.4022	12.1796	11.9786	11.833	11.6407	11.4975	11.3906	11.3392	11.2676	11.2103	11.1544	11.0959	11.0537	11.0038	10.9767	10.9494	10.9133	10.8647	10.8209	10.7742	10.7376	10.6808
BEV-200 PC	14.9815	15.0377	14.6772	14.728	14.7411	14.7485	14.3898	14.3594	14.335	14.2738	14.1278	13.8521	13.3885	12.7965	12.6168	12.2321	12.1569	12.0494	11.9754	11.8433	11.6308	11.4391	11.3002	11.117	10.9793	10.8778	10.8281	10.7606	10.7054	10.6518	10.5964	10.5559	10.5084	10.4823	10.4563	10.4218	10.3754	10.3335	10.2891	10.254	10.1994
BEV-200 LT	17.3606	17.7673	17.5813	17.5542	17.5647	17.4221	17.092	17.0456	17.0033	16.9647	16.8784	16.5454	16.0608	15.3995	15.0033	14.7606	14.3193	14.1922	14.1054	13.9504	13.7	13.4739	13.3102	13.0939	12.9328	12.8125	12.7547	12.6741	12.6097	12.5468	12.4811	12.4336	12.3774	12.3469	12.3163	12.2756	12.221	12.1717	12.1191	12.078	12.0141
HFCEV PC	9.33261	9.39934	9.18772	9.22086	9.23615	9.32258	9.13906	9.12666	9.13305	9.12316	9.08155	8.96456	8.69849	8.34548	8.26398	8.00932	7.96585	7.90106	7.85564	7.77486	7.64472	7.52767	7.44313	7.33168	7.24801	7.18676	7.15694	7.11606	7.08208	7.04933	7.01535	6.99081	6.96177	6.94598	6.92993	6.90881	6.88035	6.85447	6.82715	6.80557	6.77195
HFCEV LT	11.0262	11.3379	11.2518	11.2307	11.2449	11.2447	11.0939	11.0729	11.0725	11.0865	11.1016	10.9593	10.6887	10.2962	10.066	9.92017	9.60824	9.52965	9.47518	9.37813	9.2211	9.07975	8.9777	8.84285	8.74271	8.66837	8.6329	8.58282	8.54228	8.50295	8.46162	8.43213	8.39702	8.3781	8.35876	8.33325	8.29892	8.26774	8.2346	8.20871	8.1685
Vehicle assembly (incl. reuse)
ICEV PC	2.40152	2.37515	2.26301	2.27435	2.26842	2.13766	1.98427	1.953	1.91265	1.83871	1.72659	1.57542	1.40877	1.22211	1.15686	1.0599	1.03708	1.0087	0.988224	0.955724	0.906898	0.867146	0.838228	0.800127	0.771568	0.750381	0.740022	0.726056	0.714842	0.703891	0.692583	0.684296	0.674595	0.669276	0.664007	0.657009	0.647628	0.639155	0.630169	0.623076	0.612087
ICEV LT	2.83731	2.86502	2.7714	2.77007	2.76178	2.5784	2.40869	2.36949	2.31881	2.23441	2.11064	1.92598	1.7311	1.50778	1.40912	1.31277	1.2509	1.21662	1.19196	1.15281	1.0939	1.04594	1.01105	0.965046	0.930683	0.905079	0.892636	0.87571	0.862229	0.849039	0.835364	0.825379	0.81367	0.807267	0.800913	0.79247	0.781154	0.770938	0.760081	0.75154	0.738315
HEV PC	2.47584	2.44866	2.33305	2.34474	2.33863	2.20391	2.0458	2.01362	1.97204	1.89588	1.78034	1.62453	1.45273	1.26027	1.19295	1.09294	1.06936	1.04006	1.0189	0.985354	0.934974	0.893991	0.864178	0.824897	0.795454	0.773611	0.762932	0.748533	0.736972	0.725682	0.714024	0.705481	0.695479	0.689995	0.684563	0.677349	0.667677	0.658942	0.649677	0.642366	0.631036
HEV LT	2.92512	2.95369	2.85718	2.85581	2.84726	2.65831	2.48339	2.44303	2.39081	2.30389	2.17634	1.98601	1.78513	1.55486	1.45309	1.3537	1.28984	1.25444	1.22897	1.18855	1.12777	1.07832	1.04235	0.994921	0.959495	0.933098	0.92027	0.902821	0.888922	0.875323	0.861225	0.850931	0.83886	0.832258	0.825707	0.817004	0.805337	0.794805	0.783612	0.774806	0.761172
PHEV-10 PC	2.65884	2.62965	2.50549	2.51805	2.51149	2.36693	2.19717	2.16267	2.11804	2.03635	1.91233	1.74465	1.55996	1.35323	1.2807	1.17334	1.14783	1.11619	1.09329	1.0571	1.00288	0.958916	0.926938	0.884803	0.853223	0.829793	0.818339	0.802894	0.790493	0.778384	0.765878	0.756715	0.745987	0.740105	0.734278	0.72654	0.716166	0.706797	0.696859	0.689016	0.676864
PHEV-10 LT	3.14133	3.17201	3.06836	3.06689	3.05771	2.85493	2.66714	2.62386	2.56783	2.47459	2.33769	2.13286	1.91689	1.66955	1.55998	1.45328	1.38449	1.34626	1.31869	1.27509	1.20967	1.15663	1.11805	1.06718	1.02918	1.00086	0.987103	0.968386	0.953478	0.938892	0.92377	0.912729	0.89978	0.8927	0.885673	0.876337	0.863823	0.852526	0.84052	0.831075	0.816451
PHEV-40 PC	3.24004	3.20447	3.05317	3.06847	3.06047	2.88432	2.67745	2.63541	2.58103	2.48148	2.33035	2.12601	1.90095	1.64904	1.56065	1.42982	1.39874	1.36018	1.33227	1.28818	1.22209	1.16853	1.12956	1.07821	1.03973	1.01118	0.99722	0.978399	0.963287	0.948531	0.933292	0.922126	0.909052	0.901885	0.894785	0.885355	0.872713	0.861296	0.849186	0.839629	0.82482
PHEV-40 LT	3.82799	3.86538	3.73907	3.73728	3.7261	3.48706	3.25298	3.21786	3.14774	3.05468	2.88276	2.62006	2.37851	2.10598	1.93115	1.83262	1.74321	1.69384	1.659	1.60375	1.52115	1.45362	1.40434	1.33926	1.29048	1.25357	1.23542	1.21118	1.19248	1.17387	1.15471	1.14041	1.12385	1.11464	1.10583	1.09396	1.07814	1.06402	1.04893	1.03702	1.0186
BEV-100 PC	5.08091	5.01686	4.78614	4.80855	4.79422	4.52975	4.20802	4.16746	4.08197	3.95526	3.71614	3.3826	3.06174	2.70733	2.51748	2.35708	2.30239	2.23734	2.19132	2.11834	2.00932	1.92016	1.85507	1.76916	1.70457	1.6559	1.63183	1.59993	1.57515	1.55053	1.52528	1.50637	1.4845	1.47232	1.46068	1.445	1.42411	1.40544	1.38554	1.36978	1.3454
BEV-100 LT	5.80768	5.8458	5.65316	5.65166	5.63325	5.27708	4.92872	4.87824	4.77442	4.63534	4.37731	3.98343	3.6208	3.21157	2.95128	2.80338	2.67368	2.59803	2.54468	2.46001	2.3334	2.22982	2.15422	2.05437	1.97951	1.9229	1.89505	1.85786	1.82917	1.80061	1.77122	1.74928	1.72388	1.70975	1.69624	1.67802	1.65376	1.63209	1.60895	1.59068	1.56241
BEV-200 PC	7.22294	7.13319	6.80418	6.83627	6.81618	6.44001	5.98114	5.92308	5.80121	5.62062	5.27994	4.80523	4.34839	3.84394	3.57392	3.34504	3.26742	3.17511	3.1098	3.00623	2.85152	2.72499	2.63261	2.5107	2.41903	2.34996	2.3158	2.27053	2.23537	2.20043	2.16459	2.13775	2.10672	2.08944	2.07291	2.05066	2.02101	1.99453	1.96628	1.94392	1.90931
BEV-200 LT	8.26073	8.31792	8.04407	8.04174	8.01579	7.50813	7.01155	6.93929	6.7912	6.59303	6.22556	5.66459	5.1482	4.56546	4.19443	3.98381	3.79838	3.69092	3.61512	3.49485	3.31496	3.16781	3.06041	2.91856	2.81222	2.73179	2.69222	2.63938	2.59863	2.55806	2.51631	2.48513	2.44904	2.42898	2.40977	2.3839	2.34943	2.31865	2.28577	2.25981	2.21966
HFCEV PC	2.50745	2.47992	2.36283	2.37468	2.36849	2.23724	2.07372	2.05239	2.00912	1.94509	1.82468	1.65823	1.4976	1.32061	1.22645	1.14452	1.11791	1.08628	1.06389	1.02841	0.975431	0.932145	0.900545	0.858843	0.827479	0.803851	0.79216	0.776679	0.76465	0.752695	0.740438	0.731256	0.720642	0.714727	0.709075	0.701463	0.691321	0.68226	0.672598	0.66495	0.653109
HFCEV LT	2.96247	2.9914	2.89365	2.89227	2.88361	2.6985	2.51728	2.49007	2.43577	2.36369	2.23054	2.0272	1.84025	1.62931	1.49389	1.41758	1.3484	1.31019	1.28323	1.24048	1.17657	1.12434	1.08621	1.03586	0.998124	0.969571	0.955526	0.936767	0.922307	0.907905	0.893084	0.882021	0.869211	0.86209	0.855273	0.846089	0.833855	0.82293	0.811258	0.802047	0.787797
Vehicle assembly (excl. reuse)
ICEV PC	2.40152	2.37515	2.26301	2.27435	2.26842	2.13766	1.98427	1.953	1.91265	1.83871	1.72659	1.58333	1.42285	1.2403	1.17993	1.08616	1.06807	1.04404	1.02799	0.999213	0.952983	0.911212	0.880825	0.840787	0.810777	0.788514	0.777628	0.762953	0.751168	0.739661	0.727778	0.719071	0.708876	0.703287	0.69775	0.690397	0.680539	0.671636	0.662193	0.65474	0.643191
ICEV LT	2.83731	2.86502	2.7714	2.77007	2.76178	2.5784	2.40869	2.36949	2.31881	2.23441	2.11064	1.93564	1.7484	1.53022	1.43723	1.3453	1.28828	1.25925	1.23993	1.20526	1.14949	1.09909	1.06243	1.01409	0.977978	0.951072	0.937997	0.920212	0.906045	0.892185	0.877815	0.867323	0.855019	0.848291	0.841613	0.832742	0.82085	0.810115	0.798707	0.789731	0.775834
HEV PC	2.47584	2.44866	2.33305	2.34474	2.33863	2.20391	2.0458	2.01362	1.97204	1.89588	1.78034	1.63267	1.46728	1.27913	1.21687	1.12025	1.10158	1.07681	1.06026	1.03057	0.98289	0.939809	0.908467	0.867174	0.836222	0.81326	0.802032	0.786896	0.774742	0.762874	0.750618	0.741637	0.731123	0.725358	0.719648	0.712064	0.701896	0.692714	0.682974	0.675287	0.663377
HEV LT	2.92512	2.95369	2.85718	2.85581	2.84726	2.65831	2.48339	2.44303	2.39081	2.30389	2.17634	1.99597	1.803	1.57813	1.48223	1.38752	1.32871	1.29876	1.27884	1.24309	1.18557	1.13358	1.09577	1.04591	1.00867	0.98092	0.967434	0.949091	0.93448	0.920184	0.905363	0.894542	0.881852	0.874912	0.868026	0.858876	0.846611	0.835539	0.823773	0.814515	0.800182
PHEV-10 PC	2.65884	2.62965	2.50549	2.51805	2.51149	2.36693	2.19717	2.16267	2.11804	2.03635	1.91233	1.7538	1.57625	1.37425	1.30737	1.20366	1.1836	1.15699	1.1392	1.1073	1.05607	1.00978	0.976109	0.93174	0.898484	0.873812	0.861749	0.845486	0.832426	0.819675	0.806506	0.796857	0.785559	0.779365	0.77323	0.765081	0.754157	0.744291	0.733826	0.725567	0.712769
PHEV-10 LT	3.14133	3.17201	3.06836	3.06689	3.05771	2.85493	2.66714	2.62386	2.56783	2.47459	2.33769	2.14404	1.9369	1.69549	1.59245	1.49083	1.42764	1.39547	1.37406	1.33564	1.27384	1.21798	1.17736	1.12379	1.08377	1.05396	1.03947	1.01976	1.00406	0.988698	0.972773	0.961147	0.947511	0.940055	0.932656	0.922824	0.909647	0.89775	0.885108	0.875161	0.859761
PHEV-40 PC	3.24004	3.20447	3.05317	3.06847	3.06047	2.88432	2.67745	2.63541	2.58103	2.48148	2.33035	2.13716	1.9208	1.67465	1.59314	1.46677	1.44233	1.40989	1.38822	1.34935	1.28692	1.23051	1.18948	1.13541	1.09488	1.06482	1.05012	1.0303	1.01439	0.998848	0.982801	0.971042	0.957275	0.949727	0.942251	0.932321	0.919008	0.906985	0.894233	0.884169	0.868574
PHEV-40 LT	3.82799	3.86538	3.73907	3.73728	3.7261	3.48706	3.25298	3.21786	3.14774	3.05468	2.88276	2.63385	2.40354	2.13921	1.97164	1.88071	1.79836	1.75666	1.7297	1.68104	1.60303	1.53186	1.47991	1.41129	1.35986	1.32093	1.30179	1.27622	1.25652	1.23689	1.2167	1.20162	1.18416	1.17445	1.16517	1.15265	1.13598	1.1211	1.10519	1.09264	1.07323
BEV-100 PC	5.08091	5.01686	4.78614	4.80855	4.79422	4.52975	4.20802	4.16746	4.08197	3.95526	3.71614	3.4002	3.09362	2.74965	2.56986	2.41851	2.37473	2.31977	2.28408	2.21975	2.11676	2.02281	1.95422	1.86369	1.79561	1.7443	1.71893	1.6853	1.6592	1.63326	1.60665	1.58672	1.56368	1.55084	1.53857	1.52205	1.50004	1.48038	1.45941	1.44281	1.41712
BEV-100 LT	5.80768	5.8458	5.65316	5.65166	5.63325	5.27708	4.92872	4.87824	4.77442	4.63534	4.37731	4.00415	3.65851	3.26177	3.01269	2.87644	2.75768	2.69375	2.65239	2.57777	2.45816	2.34902	2.26935	2.16413	2.08524	2.02557	1.9962	1.957	1.92678	1.89668	1.86572	1.84259	1.81582	1.80093	1.78669	1.7675	1.74194	1.71912	1.69473	1.67548	1.64571
BEV-200 PC	7.22294	7.13319	6.80418	6.83627	6.81618	6.44001	5.98114	5.92308	5.80121	5.62062	5.27994	4.83023	4.39368	3.90401	3.64828	3.43222	3.37008	3.29209	3.24144	3.15014	3.00398	2.87066	2.77332	2.64484	2.54823	2.47542	2.4394	2.39169	2.35465	2.31783	2.28007	2.25178	2.21909	2.20086	2.18346	2.16001	2.12877	2.10087	2.07111	2.04756	2.0111
BEV-200 LT	8.26073	8.31792	8.04407	8.04174	8.01579	7.50813	7.01155	6.93929	6.7912	6.59303	6.22556	5.69405	5.20181	4.63681	4.2817	4.08763	3.91773	3.8269	3.76814	3.66214	3.49221	3.33716	3.22398	3.07449	2.96242	2.87764	2.83592	2.78023	2.7373	2.69454	2.65055	2.6177	2.57966	2.55851	2.53828	2.51102	2.4747	2.44228	2.40764	2.38029	2.33799
HFCEV PC	2.50745	2.47992	2.36283	2.37468	2.36849	2.23724	2.07372	2.05239	2.00912	1.94509	1.82468	1.66691	1.5133	1.34141	1.25217	1.1746	1.15334	1.12665	1.10932	1.07807	1.02805	0.982416	0.949103	0.905138	0.87207	0.847152	0.834821	0.818496	0.80582	0.793216	0.780296	0.770614	0.759425	0.753187	0.747231	0.739206	0.728516	0.718967	0.708785	0.700723	0.688243
HFCEV LT	2.96247	2.9914	2.89365	2.89227	2.88361	2.6985	2.51728	2.49007	2.43577	2.36369	2.23054	2.03782	1.85955	1.65497	1.52523	1.45484	1.39113	1.35888	1.33802	1.30038	1.24003	1.18497	1.14478	1.0917	1.05191	1.0218	1.00698	0.987204	0.971965	0.956782	0.94116	0.929494	0.915989	0.908479	0.901296	0.891614	0.878719	0.867205	0.854904	0.845196	0.830176
Vehicle production (incl. reuse and recycling)
ICEV PC	11.4688	11.5057	11.1858	11.2295	11.238	11.4154	11.1204	11.2581	11.2629	11.4135	11.3293	10.8469	10.3869	9.83811	9.32645	8.97615	8.69095	8.3817	8.11072	7.78771	7.39595	7.21929	7.09139	6.92277	6.79657	6.70285	6.65713	6.59527	6.54568	6.4973	6.44727	6.41062	6.3677	6.34419	6.32089	6.28995	6.24847	6.21101	6.17125	6.13989	6.09133
ICEV LT	13.55	13.8787	13.6988	13.6771	13.6822	13.769	13.4989	13.6589	13.6547	13.8698	13.8493	13.2605	12.7634	12.1378	11.3602	11.1177	10.4828	10.1094	9.78285	9.39363	8.92103	8.70778	8.55345	8.34967	8.19818	8.0847	8.03001	7.95468	7.89529	7.83709	7.77642	7.73231	7.68048	7.65223	7.62414	7.5868	7.53676	7.49161	7.44349	7.40579	7.34752
HEV PC	11.9623	11.9946	11.6527	11.6986	11.7062	11.7444	11.3782	11.451	11.4172	11.4645	11.2952	10.748	10.1978	9.5571	9.06648	8.64767	8.37545	8.08086	7.82176	7.51393	7.14159	6.97672	6.85724	6.69978	6.58182	6.49429	6.45151	6.39379	6.34746	6.30222	6.2555	6.22127	6.18119	6.15922	6.13745	6.10854	6.06978	6.03478	5.99766	5.96836	5.92294
HEV LT	14.133	14.4684	14.2705	14.2485	14.2522	14.1659	13.8119	13.893	13.8417	13.9318	13.8076	13.1396	12.531	11.7911	11.0436	10.7108	10.1023	9.74651	9.43432	9.06339	8.61421	8.41519	8.27102	8.08071	7.93914	7.83314	7.78199	7.71167	7.65619	7.60178	7.54512	7.50392	7.45551	7.42912	7.40288	7.36799	7.32123	7.27904	7.23411	7.1989	7.1444
PHEV-10 PC	12.9952	13.0191	12.6328	12.6835	12.6891	12.6112	12.1602	12.1865	12.1188	12.0856	11.8353	11.1883	10.5227	9.76481	9.25352	8.75934	8.47527	8.16853	7.89778	7.57745	7.19143	7.02395	6.9025	6.74248	6.62254	6.53357	6.49005	6.43141	6.38431	6.33832	6.29083	6.25604	6.2153	6.19296	6.17083	6.14145	6.10205	6.06646	6.02874	5.99896	5.95276
PHEV-10 LT	15.3534	15.7042	15.4709	15.448	15.4489	15.2113	14.7612	14.7853	14.6923	14.6865	14.4678	13.6779	12.9304	12.0473	11.2714	10.8491	10.2227	9.85224	9.52601	9.14	8.67433	8.47217	8.32561	8.13221	7.98826	7.88052	7.82849	7.75705	7.70065	7.64532	7.58773	7.54586	7.49666	7.46983	7.44315	7.40768	7.36015	7.31726	7.2716	7.2358	7.18038
PHEV-40 PC	14.0915	14.1115	13.6851	13.7404	13.7452	13.639	13.1369	13.1587	13.08	13.0315	12.7477	12.0402	11.3103	10.4797	9.93072	9.3938	9.09127	8.7639	8.4758	8.1334	7.719	7.53576	7.40286	7.22775	7.09651	6.99915	6.95153	6.88736	6.83583	6.78549	6.73353	6.69546	6.65088	6.62644	6.60222	6.57006	6.52695	6.48801	6.44674	6.41415	6.3636
PHEV-40 LT	16.6486	17.022	16.7595	16.7353	16.7347	16.4079	15.9323	15.863	15.7673	15.6555	15.4382	14.6386	13.7529	12.7264	12.0173	11.4941	10.8371	10.4478	10.1017	9.69367	9.2019	8.99235	8.84077	8.64072	8.49199	8.3816	8.32865	8.25492	8.19551	8.13782	8.07747	8.03411	7.98275	7.95497	7.92682	7.88964	7.83965	7.7943	7.74612	7.70839	7.64995
BEV-100 PC	18.4158	18.3994	17.8498	17.9168	17.9136	17.6561	17.0183	16.9516	16.8451	16.6651	16.298	15.4089	14.389	13.252	12.648	11.918	11.5359	11.1198	10.7509	10.314	9.7857	9.55583	9.38927	9.16969	9.00519	8.88372	8.82454	8.74401	8.67854	8.61499	8.54916	8.50123	8.44485	8.41406	8.38325	8.34246	8.28768	8.23807	8.18551	8.14404	8.07972
BEV-100 LT	21.223	21.6165	21.2583	21.2331	21.2236	20.7426	20.1032	20.0125	19.8721	19.6995	19.3659	18.3066	17.1684	15.8621	14.9622	14.3036	13.5179	13.0295	12.5973	12.0855	11.4665	11.1975	11.0026	10.7454	10.5539	10.4114	10.3428	10.2478	10.1717	10.0976	10.0202	9.96429	9.89828	9.86242	9.8264	9.77868	9.71461	9.65662	9.59497	9.54662	9.47175
BEV-200 PC	22.2044	22.1709	21.4814	21.5643	21.5573	21.1885	20.371	20.2825	20.1363	19.8944	19.4077	18.3069	17.0622	15.6759	14.9397	14.0681	13.6233	13.1372	12.7098	12.198	11.5731	11.2888	11.0826	10.8107	10.607	10.4563	10.3828	10.283	10.2022	10.1236	10.0422	9.98282	9.91309	9.87493	9.83691	9.7865	9.71884	9.65764	9.59277	9.54158	9.46218
BEV-200 LT	25.6214	26.0852	25.6254	25.5959	25.5805	24.9302	24.1035	23.9849	23.7945	23.5577	23.1039	21.7914	20.3996	18.8043	17.71	16.9234	15.9963	15.4246	14.9227	14.3219	13.5881	13.2549	13.0134	12.6946	12.457	12.28	12.1945	12.0766	11.9826	11.8907	11.795	11.7256	11.6439	11.5994	11.5548	11.4958	11.4165	11.3449	11.2687	11.2089	11.1163
HFCEV PC	11.8401	11.8793	11.5506	11.5955	11.6046	11.5598	11.2128	11.1791	11.1422	11.0683	10.9062	10.384	9.73519	9.00536	8.63012	8.11667	7.84512	7.55097	7.28445	6.97704	6.61454	6.4758	6.37555	6.24349	6.14467	6.07231	6.03726	5.98908	5.9492	5.91082	5.87093	5.8422	5.80818	5.78975	5.77097	5.74628	5.713	5.68271	5.65071	5.62548	5.58632
HFCEV LT	13.9886	14.3293	14.1454	14.1229	14.1285	13.9432	13.6111	13.563	13.5083	13.4502	13.3321	12.6946	11.9626	11.1104	10.512	10.0531	9.46261	9.1074	8.78623	8.41578	7.97849	7.81099	7.69002	7.53037	7.41184	7.32417	7.28231	7.22355	7.17581	7.12967	7.08126	7.0467	7.00561	6.98349	6.96084	6.93104	6.89089	6.85438	6.81563	6.78532	6.73836
											10.9062
Vehicle production (excl. reuse and recycling)
ICEV PC	11.4688	11.5057	11.1858	11.2295	11.238	11.4154	11.1204	11.2581	11.2629	11.4135	11.3293	11.0785	10.837	10.4857	10.1694	9.99662	9.9078	9.78944	9.71044	9.56897	9.3423	9.13589	8.98641	8.78939	8.64183	8.5323	8.4788	8.40656	8.3486	8.29202	8.23356	8.19073	8.14058	8.11309	8.08586	8.04969	8.0012	7.95741	7.91097	7.87432	7.81749
ICEV LT	13.55	13.8787	13.6988	13.6771	13.6822	13.769	13.4989	13.6589	13.6547	13.8698	13.8493	13.5436	13.3165	12.9368	12.3869	12.3816	11.9506	11.8073	11.7124	11.5422	11.2687	11.0196	10.8392	10.601	10.424	10.2913	10.2274	10.1393	10.0699	10.0019	9.93097	9.87943	9.81886	9.78585	9.75301	9.70936	9.65087	9.59809	9.54186	9.49781	9.42966
HEV PC	11.9623	11.9946	11.6527	11.6986	11.7062	11.7444	11.3782	11.451	11.4172	11.4645	11.2952	10.9737	10.6345	10.1829	9.8817	9.63067	9.54815	9.43835	9.36503	9.23362	9.02296	8.8315	8.69271	8.50987	8.37279	8.27112	8.22137	8.15438	8.10056	8.04797	7.99372	7.95396	7.90742	7.88189	7.8566	7.82301	7.77799	7.73732	7.69423	7.6602	7.60737
HEV LT	14.133	14.4684	14.2705	14.2485	14.2522	14.1659	13.8119	13.893	13.8417	13.9318	13.8076	13.4155	13.0677	12.5631	12.0365	11.9283	11.5168	11.3838	11.2958	11.1377	10.8835	10.6524	10.4849	10.2639	10.0994	9.97628	9.91684	9.83516	9.77074	9.70752	9.64169	9.59384	9.53762	9.50698	9.47648	9.43595	9.38164	9.33262	9.28044	9.23954	9.17621
PHEV-10 PC	12.9952	13.0191	12.6328	12.6835	12.6891	12.6112	12.1602	12.1865	12.1188	12.0856	11.8353	11.4325	10.9913	10.4296	10.1199	9.79542	9.71161	9.6002	9.52577	9.3923	9.17827	8.98405	8.84313	8.65755	8.51833	8.41512	8.36455	8.2966	8.24194	8.18853	8.13346	8.09309	8.04585	8.01993	7.99425	7.96015	7.91443	7.87314	7.8294	7.79485	7.74118
PHEV-10 LT	15.3534	15.7042	15.4709	15.448	15.4489	15.2113	14.7612	14.7853	14.6923	14.6865	14.4678	13.9764	13.5062	12.8675	12.3267	12.1324	11.7139	11.579	11.4896	11.3291	11.0709	10.8364	10.6664	10.442	10.275	10.15	10.0896	10.0067	9.94128	9.87706	9.81024	9.76167	9.7046	9.67348	9.64251	9.60136	9.54621	9.49644	9.44348	9.40196	9.33761
PHEV-40 PC	14.0915	14.1115	13.6851	13.7404	13.7452	13.639	13.1369	13.1587	13.08	13.0315	12.7477	12.2981	11.805	11.1812	10.8448	10.4866	10.3953	10.2738	10.1927	10.0472	9.81381	9.6021	9.44848	9.24616	9.09439	8.98188	8.92676	8.85267	8.79309	8.73486	8.67483	8.63082	8.57932	8.55106	8.52306	8.48589	8.43605	8.39104	8.34335	8.30568	8.24718
PHEV-40 LT	16.6486	17.022	16.7595	16.7353	16.7347	16.4079	15.9323	15.863	15.7673	15.6555	15.4382	14.9539	14.3621	13.5986	13.1355	12.8625	12.4272	12.2897	12.1969	12.0307	11.7629	11.5205	11.3449	11.1128	10.9399	10.8107	10.7483	10.6621	10.5935	10.5264	10.4564	10.4057	10.3459	10.3133	10.2807	10.2375	10.1795	10.1271	10.0714	10.0277	9.95993
BEV-100 PC	18.4158	18.3994	17.8498	17.9168	17.9136	17.6561	17.0183	16.9516	16.8451	16.6651	16.298	15.7387	15.022	14.1539	13.8154	13.3249	13.2141	13.0633	12.9616	12.7795	12.4871	12.2222	12.0297	11.7759	11.5851	11.4432	11.3735	11.2797	11.2044	11.1307	11.0546	10.9986	10.9332	10.8971	10.8616	10.8144	10.751	10.694	10.6334	10.5855	10.5112
BEV-100 LT	21.223	21.6165	21.2583	21.2331	21.2236	20.7426	20.1032	20.0125	19.8721	19.6995	19.3659	18.6991	17.925	16.9436	16.3456	15.9951	15.4879	15.3109	15.1924	14.9799	14.6377	14.3276	14.1024	13.8048	13.5827	13.4162	13.3354	13.2246	13.1371	13.0511	12.9616	12.8963	12.8196	12.7776	12.7361	12.6808	12.6067	12.54	12.4689	12.4131	12.3265
BEV-200 PC	22.2044	22.1709	21.4814	21.5643	21.5573	21.1885	20.371	20.2825	20.1363	19.8944	19.4077	18.6824	17.7822	16.7006	16.2651	15.6643	15.527	15.3415	15.2168	14.9935	14.6348	14.3097	14.0735	13.7618	13.5276	13.3532	13.2675	13.1523	13.0601	12.9696	12.8764	12.8077	12.7274	12.6832	12.6397	12.5818	12.5042	12.4344	12.3602	12.3016	12.2105
BEV-200 LT	25.6214	26.0852	25.6254	25.5959	25.5805	24.9302	24.1035	23.9849	23.7945	23.5577	23.1039	22.2395	21.2626	20.0364	19.285	18.8482	18.2371	18.0191	17.8736	17.6125	17.1922	16.811	16.5342	16.1683	15.8952	15.6902	15.5906	15.4544	15.347	15.2414	15.1316	15.0513	14.9571	14.9054	14.8545	14.7866	14.6957	14.6139	14.5268	14.4583	14.3521
HFCEV PC	11.8401	11.8793	11.5506	11.5955	11.6046	11.5598	11.2128	11.1791	11.1422	11.0683	10.9062	10.6315	10.2118	9.68689	9.51615	9.18392	9.11919	9.02771	8.96496	8.85293	8.67277	8.51009	8.39223	8.23681	8.12008	8.03391	7.99176	7.93455	7.8879	7.84255	7.79565	7.76143	7.7212	7.69917	7.67717	7.64801	7.60887	7.57343	7.53593	7.50629	7.46019
HFCEV LT	13.9886	14.3293	14.1454	14.1229	14.1285	13.9432	13.6111	13.563	13.5083	13.4502	13.3321	12.9971	12.5483	11.9512	11.5913	11.375	10.9994	10.8885	10.8132	10.6785	10.4611	10.2647	10.1225	9.93455	9.79462	9.69017	9.63989	9.57002	9.51425	9.45973	9.40278	9.36162	9.31301	9.28658	9.26005	9.22487	9.17764	9.13494	9.0895	9.0539	8.99868
											23.1039
Electricity charging
ICEV PC	0	0	0	0	0	0	0	0	0	0	0	0	0	0	0	0	0	0	0	0	0	0	0	0	0	0	0	0	0	0	0	0	0	0	0	0	0	0	0	0	0
ICEV LT	0	0	0	0	0	0	0	0	0	0	0	0	0	0	0	0	0	0	0	0	0	0	0	0	0	0	0	0	0	0	0	0	0	0	0	0	0	0	0	0	0
HEV PC	0	0	0	0	0	0	0	0	0	0	0	0	0	0	0	0	0	0	0	0	0	0	0	0	0	0	0	0	0	0	0	0	0	0	0	0	0	0	0	0	0
HEV LT	0	0	0	0	0	0	0	0	0	0	0	0	0	0	0	0	0	0	0	0	0	0	0	0	0	0	0	0	0	0	0	0	0	0	0	0	0	0	0	0	0
PHEV-10 PC	27.8946	27.2751	25.5574	25.7094	25.5696	23.926	21.8037	21.6201	21.1521	20.4289	19.0305	17.0258	14.9249	12.5232	11.4941	10.5848	10.235	9.76904	9.45818	8.90193	8.00898	7.19922	6.61113	5.83531	5.2554	4.82427	4.6145	4.32953	4.10159	3.87943	3.64916	3.48059	3.28307	3.17497	3.06791	2.92564	2.73489	2.5627	2.37963	2.23541	2.01271
PHEV-10 LT	34.7223	34.6633	32.9759	32.9908	32.7987	30.4052	27.8855	27.636	27.0179	26.1554	24.5099	21.9295	19.3224	16.2784	14.7506	13.8126	13.0067	12.414	12.0193	11.3129	10.1781	9.14882	8.40141	7.41515	6.67882	6.13059	5.86437	5.50172	5.21232	4.9301	4.63728	4.42312	4.17208	4.03476	3.89872	3.71791	3.4755	3.2567	3.02399	2.84076	2.55785
PHEV-40 PC	62.4803	61.0927	57.2453	57.5856	57.2724	53.5911	48.8375	48.4262	47.378	45.758	42.6258	38.1355	33.4297	28.0504	25.7452	23.7086	22.925	21.8814	21.1851	19.9392	17.9391	16.1253	14.8081	13.0703	11.7714	10.8057	10.3359	9.69758	9.18701	8.6894	8.17364	7.79606	7.35364	7.11151	6.8717	6.55305	6.12579	5.74011	5.33006	5.00702	4.50819
PHEV-40 LT	77.7733	77.6412	73.8617	73.895	73.4646	68.1037	62.4599	61.901	60.5165	58.5846	54.8989	49.1191	43.2795	36.4614	33.0394	30.9384	29.1332	27.8056	26.9217	25.3394	22.7975	20.4922	18.818	16.6089	14.9597	13.7317	13.1354	12.3231	11.6749	11.0428	10.3869	9.90721	9.3449	9.03734	8.73261	8.32763	7.78467	7.29457	6.77333	6.36292	5.72925
BEV-100 PC	98.0452	95.8678	89.8303	90.3644	89.873	84.0962	76.6367	75.9912	74.3464	71.8043	66.8892	59.843	52.4586	44.0172	40.3998	37.204	35.9744	34.3366	33.244	31.2889	28.1503	25.3041	23.2371	20.5102	18.4719	16.9565	16.2192	15.2176	14.4164	13.6356	12.8262	12.2337	11.5395	11.1595	10.7832	10.2832	9.6127	9.00749	8.36403	7.8571	7.07434
BEV-100 LT	122.043	121.836	115.905	115.957	115.282	106.87	98.0132	97.1362	94.9636	91.9321	86.1483	77.0786	67.915	57.2158	51.8461	48.549	45.7163	43.6331	42.246	39.7631	35.7743	32.1567	29.5296	26.0631	23.475	21.5481	20.6123	19.3377	18.3205	17.3285	16.2993	15.5466	14.6642	14.1816	13.7034	13.0679	12.2158	11.4468	10.6288	9.98481	8.99045
BEV-200 PC	96.3773	94.237	88.3022	88.8272	88.3441	82.6656	75.333	74.6985	73.0817	70.5829	65.7513	58.825	51.5662	43.2684	39.7125	36.5712	35.3624	33.7525	32.6785	30.7566	27.6714	24.8737	22.8418	20.1613	18.1577	16.6681	15.9433	14.9588	14.1712	13.4036	12.608	12.0256	11.3432	10.9697	10.5998	10.1082	9.44918	8.85426	8.22175	7.72344	6.954
BEV-200 LT	119.967	119.763	113.933	113.985	113.321	105.052	96.3459	95.4839	93.3482	90.3682	84.6828	75.7674	66.7597	56.2425	50.9641	47.7232	44.9387	42.8908	41.5274	39.0867	35.1657	31.6096	29.0273	25.6197	23.0757	21.1815	20.2617	19.0087	18.0088	17.0338	16.022	15.2821	14.4147	13.9403	13.4703	12.8456	12.008	11.2521	10.448	9.81496	8.83751
HFCEV PC	0	0	0	0	0	0	0	0	0	0	0	0	0	0	0	0	0	0	0	0	0	0	0	0	0	0	0	0	0	0	0	0	0	0	0	0	0	0	0	0	0
HFCEV LT	0	0	0	0	0	0	0	0	0	0	0	0	0	0	0	0	0	0	0	0	0	0	0	0	0	0	0	0	0	0	0	0	0	0	0	0	0	0	0	0	0
Fuel production (excl. low-carbon H2)
ICEV PC	54.1504	54.7284	50.9552	50.1248	49.7508	48.7395	48.8271	47.094	46.4147	44.308	42.9965	42.0415	40.3688	38.0206	37.8271	35.7848	35.8012	35.8049	35.897	35.9728	35.9871	36.0678	36.1365	36.2178	36.2978	36.3851	36.4575	36.5575	36.6668	36.761	36.8625	36.7764	36.857	36.935	37.0136	37.0908	37.1644	37.232	37.3035	37.3735	37.4212
ICEV LT	75.6006	75.01	73.9712	72.3726	69.1088	69.2591	67.1394	65.7626	64.5603	62.8821	60.2022	57.3092	55.1281	53.0114	50.3009	48.8698	48.6985	48.5337	48.4629	48.3384	48.1584	48.068	47.9628	47.8781	47.8363	47.7838	47.7362	47.7236	47.7704	47.775	47.792	47.779	47.7834	47.7838	47.8086	47.8217	47.8309	47.8475	47.8716	47.8919	47.872
HEV PC	37.3451	37.7437	35.1415	34.5688	34.3109	33.6135	33.6739	32.4787	32.0101	30.5572	29.6528	28.9942	27.8406	26.2211	26.0876	24.6792	24.6905	24.693	24.7565	24.8088	24.8187	24.8743	24.9217	24.9778	25.033	25.0932	25.1431	25.212	25.2875	25.3524	25.4224	25.3631	25.4186	25.4724	25.5266	25.5799	25.6306	25.6772	25.7265	25.7748	25.8077
HEV LT	52.1383	51.731	51.0146	49.9121	47.6612	47.7649	46.303	45.3535	44.5244	43.367	41.5188	39.5236	38.0194	36.5596	34.6903	33.7033	33.5852	33.4715	33.4227	33.3368	33.2127	33.1504	33.0778	33.0194	32.9906	32.9544	32.9215	32.9128	32.9451	32.9483	32.96	32.9511	32.9541	32.9544	32.9714	32.9805	32.9868	32.9983	33.0149	33.0289	33.0152
PHEV-10 PC	29.5026	29.8175	27.7618	27.3094	27.1056	26.5546	26.6024	25.6581	25.288	24.1402	23.4257	22.9054	21.994	20.7147	20.6092	19.4966	19.5055	19.5075	19.5577	19.599	19.6067	19.6507	19.6882	19.7325	19.776	19.8236	19.863	19.9175	19.9771	20.0284	20.0837	20.0368	20.0807	20.1232	20.166	20.2081	20.2482	20.285	20.324	20.3621	20.3881
PHEV-10 LT	41.1893	40.8675	40.3016	39.4306	37.6524	37.7343	36.5794	35.8293	35.1742	34.2599	32.7998	31.2236	30.0353	28.8821	27.4053	26.6256	26.5323	26.4425	26.4039	26.3361	26.238	26.1888	26.1315	26.0853	26.0625	26.0339	26.008	26.0011	26.0266	26.0291	26.0384	26.0313	26.0337	26.0339	26.0474	26.0546	26.0596	26.0686	26.0817	26.0928	26.082
PHEV-40 PC	15.6849	15.8524	14.7594	14.5189	14.4106	14.1177	14.143	13.641	13.4442	12.834	12.4542	12.1775	11.693	11.0129	10.9568	10.3653	10.37	10.3711	10.3977	10.4197	10.4238	10.4472	10.4671	10.4907	10.5138	10.5391	10.5601	10.5891	10.6207	10.648	10.6774	10.6525	10.6758	10.6984	10.7212	10.7435	10.7649	10.7844	10.8051	10.8254	10.8392
PHEV-40 LT	21.8981	21.727	21.4261	20.9631	20.0177	20.0613	19.4473	19.0485	18.7002	18.2141	17.4379	16.5999	15.9681	15.355	14.5699	14.1554	14.1058	14.058	14.0375	14.0015	13.9493	13.9232	13.8927	13.8681	13.856	13.8408	13.827	13.8234	13.8369	13.8383	13.8432	13.8394	13.8407	13.8408	13.848	13.8518	13.8545	13.8593	13.8662	13.8721	13.8664
BEV-100 PC	0	0	0	0	0	0	0	0	0	0	0	0	0	0	0	0	0	0	0	0	0	0	0	0	0	0	0	0	0	0	0	0	0	0	0	0	0	0	0	0	0
BEV-100 LT	0	0	0	0	0	0	0	0	0	0	0	0	0	0	0	0	0	0	0	0	0	0	0	0	0	0	0	0	0	0	0	0	0	0	0	0	0	0	0	0	0
BEV-200 PC	0	0	0	0	0	0	0	0	0	0	0	0	0	0	0	0	0	0	0	0	0	0	0	0	0	0	0	0	0	0	0	0	0	0	0	0	0	0	0	0	0
BEV-200 LT	0	0	0	0	0	0	0	0	0	0	0	0	0	0	0	0	0	0	0	0	0	0	0	0	0	0	0	0	0	0	0	0	0	0	0	0	0	0	0	0	0
HFCEV PC	191.028	193.94	191.659	192.237	192.901	189.861	184.905	182.333	180.53	176.675	172.087	167.614	161.055	152.921	151.419	143.498	143.496	143.507	143.51	143.503	143.489	143.5	143.501	143.512	143.504	143.507	143.497	143.509	143.508	143.502	143.505	143.506	143.509	143.509	143.508	143.508	143.508	143.506	143.511	143.511	143.501
HFCEV LT	237.784	246.474	247.291	246.682	247.438	241.276	236.481	233.068	230.594	226.2	221.635	215.889	208.509	198.775	194.32	187.257	182.355	182.361	182.371	182.369	182.35	182.361	182.36	182.367	182.371	182.366	182.364	182.362	182.37	182.367	182.364	182.367	182.37	182.372	182.371	182.37	182.37	182.369	182.37	182.374	182.369
Fuel production (incl. low-carbon H2)
ICEV PC	54.1504	54.7284	50.9552	50.1248	49.7508	48.7395	48.8271	47.094	46.4147	44.308	42.9965	42.0415	40.3688	38.0206	37.8271	35.7848	35.8012	35.8049	35.897	35.9728	35.9871	36.0678	36.1365	36.2178	36.2978	36.3851	36.4575	36.5575	36.6668	36.761	36.8625	36.7764	36.857	36.935	37.0136	37.0908	37.1644	37.232	37.3035	37.3735	37.4212
ICEV LT	75.6006	75.01	73.9712	72.3726	69.1088	69.2591	67.1394	65.7626	64.5603	62.8821	60.2022	57.3092	55.1281	53.0114	50.3009	48.8698	48.6985	48.5337	48.4629	48.3384	48.1584	48.068	47.9628	47.8781	47.8363	47.7838	47.7362	47.7236	47.7704	47.775	47.792	47.779	47.7834	47.7838	47.8086	47.8217	47.8309	47.8475	47.8716	47.8919	47.872
HEV PC	37.3451	37.7437	35.1415	34.5688	34.3109	33.6135	33.6739	32.4787	32.0101	30.5572	29.6528	28.9942	27.8406	26.2211	26.0876	24.6792	24.6905	24.693	24.7565	24.8088	24.8187	24.8743	24.9217	24.9778	25.033	25.0932	25.1431	25.212	25.2875	25.3524	25.4224	25.3631	25.4186	25.4724	25.5266	25.5799	25.6306	25.6772	25.7265	25.7748	25.8077
HEV LT	52.1383	51.731	51.0146	49.9121	47.6612	47.7649	46.303	45.3535	44.5244	43.367	41.5188	39.5236	38.0194	36.5596	34.6903	33.7033	33.5852	33.4715	33.4227	33.3368	33.2127	33.1504	33.0778	33.0194	32.9906	32.9544	32.9215	32.9128	32.9451	32.9483	32.96	32.9511	32.9541	32.9544	32.9714	32.9805	32.9868	32.9983	33.0149	33.0289	33.0152
PHEV-10 PC	29.5026	29.8175	27.7618	27.3094	27.1056	26.5546	26.6024	25.6581	25.288	24.1402	23.4257	22.9054	21.994	20.7147	20.6092	19.4966	19.5055	19.5075	19.5577	19.599	19.6067	19.6507	19.6882	19.7325	19.776	19.8236	19.863	19.9175	19.9771	20.0284	20.0837	20.0368	20.0807	20.1232	20.166	20.2081	20.2482	20.285	20.324	20.3621	20.3881
PHEV-10 LT	41.1893	40.8675	40.3016	39.4306	37.6524	37.7343	36.5794	35.8293	35.1742	34.2599	32.7998	31.2236	30.0353	28.8821	27.4053	26.6256	26.5323	26.4425	26.4039	26.3361	26.238	26.1888	26.1315	26.0853	26.0625	26.0339	26.008	26.0011	26.0266	26.0291	26.0384	26.0313	26.0337	26.0339	26.0474	26.0546	26.0596	26.0686	26.0817	26.0928	26.082
PHEV-40 PC	15.6849	15.8524	14.7594	14.5189	14.4106	14.1177	14.143	13.641	13.4442	12.834	12.4542	12.1775	11.693	11.0129	10.9568	10.3653	10.37	10.3711	10.3977	10.4197	10.4238	10.4472	10.4671	10.4907	10.5138	10.5391	10.5601	10.5891	10.6207	10.648	10.6774	10.6525	10.6758	10.6984	10.7212	10.7435	10.7649	10.7844	10.8051	10.8254	10.8392
PHEV-40 LT	21.8981	21.727	21.4261	20.9631	20.0177	20.0613	19.4473	19.0485	18.7002	18.2141	17.4379	16.5999	15.9681	15.355	14.5699	14.1554	14.1058	14.058	14.0375	14.0015	13.9493	13.9232	13.8927	13.8681	13.856	13.8408	13.827	13.8234	13.8369	13.8383	13.8432	13.8394	13.8407	13.8408	13.848	13.8518	13.8545	13.8593	13.8662	13.8721	13.8664
BEV-100 PC	0	0	0	0	0	0	0	0	0	0	0	0	0	0	0	0	0	0	0	0	0	0	0	0	0	0	0	0	0	0	0	0	0	0	0	0	0	0	0	0	0
BEV-100 LT	0	0	0	0	0	0	0	0	0	0	0	0	0	0	0	0	0	0	0	0	0	0	0	0	0	0	0	0	0	0	0	0	0	0	0	0	0	0	0	0	0
BEV-200 PC	0	0	0	0	0	0	0	0	0	0	0	0	0	0	0	0	0	0	0	0	0	0	0	0	0	0	0	0	0	0	0	0	0	0	0	0	0	0	0	0	0
BEV-200 LT	0	0	0	0	0	0	0	0	0	0	0	0	0	0	0	0	0	0	0	0	0	0	0	0	0	0	0	0	0	0	0	0	0	0	0	0	0	0	0	0	0
HFCEV PC	191.028	193.94	191.659	192.237	192.901	189.861	184.905	182.333	180.53	176.675	169.744	156.976	143.287	129.346	119.373	106.133	99.0572	91.99	84.9158	77.835	70.7558	63.6796	56.6044	49.5339	42.4544	35.3797	28.3014	21.2281	14.1519	7.07561	0	0	0	0	0	0	0	0	0	0	0
HFCEV LT	237.784	246.474	247.291	246.682	247.438	241.276	236.481	233.068	230.594	226.2	218.618	202.187	185.506	168.13	153.194	138.497	125.882	116.896	107.91	98.9157	89.9187	80.9246	71.9328	62.9445	53.9532	44.96	35.967	26.9754	17.9844	8.99192	0	0	0	0	0	0	0	0	0	0	0
Tailpipe emissions
ICEV PC	196.489	198.586	184.894	181.881	180.524	176.855	177.173	170.884	168.419	160.775	156.016	152.551	146.481	137.961	137.258	129.848	129.907	129.921	130.255	130.53	130.582	130.874	131.124	131.419	131.709	132.026	132.289	132.651	133.048	133.39	133.758	133.446	133.738	134.021	134.306	134.587	134.854	135.099	135.358	135.612	135.786
ICEV LT	274.322	272.179	268.41	262.609	250.766	251.312	243.62	238.624	234.262	228.172	218.448	207.951	200.036	192.356	182.52	177.328	176.706	176.108	175.851	175.399	174.746	174.418	174.036	173.729	173.578	173.387	173.214	173.169	173.338	173.355	173.417	173.37	173.386	173.387	173.477	173.524	173.558	173.618	173.705	173.779	173.707
HEV PC	135.509	136.956	127.513	125.435	124.499	121.969	122.188	117.851	116.151	110.879	107.597	105.207	101.021	95.1453	94.6608	89.5502	89.5911	89.6004	89.8308	90.0206	90.0563	90.2582	90.4303	90.6337	90.8339	91.0524	91.2335	91.4837	91.7574	91.993	92.247	92.0317	92.2333	92.4285	92.6251	92.8184	93.0025	93.1717	93.3505	93.5258	93.6452
HEV LT	189.188	187.71	185.11	181.11	172.942	173.318	168.014	164.568	161.56	157.36	150.654	143.414	137.956	132.659	125.876	122.295	121.866	121.454	121.277	120.965	120.514	120.288	120.025	119.813	119.709	119.577	119.458	119.427	119.544	119.555	119.598	119.565	119.576	119.577	119.639	119.672	119.695	119.737	119.797	119.848	119.798
PHEV-10 PC	107.052	108.195	100.736	99.094	98.3546	96.3554	96.5286	93.1024	91.7593	87.5945	85.0018	83.1138	79.8069	75.1648	74.782	70.7446	70.7769	70.7843	70.9664	71.1163	71.1445	71.304	71.4399	71.6006	71.7588	71.9314	72.0745	72.2721	72.4883	72.6744	72.8751	72.705	72.8643	73.0185	73.1738	73.3265	73.472	73.6056	73.7469	73.8854	73.9797
PHEV-10 LT	149.458	148.291	146.237	143.077	136.624	136.922	132.731	130.009	127.632	124.314	119.017	113.297	108.985	104.801	99.4421	96.613	96.2743	95.9486	95.8085	95.5623	95.2065	95.0279	94.8198	94.6525	94.5698	94.466	94.3719	94.347	94.4394	94.4486	94.4821	94.4565	94.4652	94.466	94.515	94.5409	94.559	94.5919	94.6395	94.6797	94.6404
PHEV-40 PC	56.9139	57.5214	53.5556	52.6829	52.2898	51.2269	51.319	49.4975	48.7834	46.5692	45.1908	44.1871	42.429	39.961	39.7575	37.6111	37.6283	37.6322	37.7289	37.8086	37.8236	37.9084	37.9807	38.0662	38.1502	38.242	38.3181	38.4231	38.5381	38.637	38.7437	38.6533	38.738	38.82	38.9025	38.9837	39.0611	39.1321	39.2072	39.2808	39.331
PHEV-40 LT	79.4588	78.8381	77.7463	76.0661	72.6357	72.7937	70.5658	69.1188	67.8551	66.0912	63.2746	60.234	57.9415	55.7168	52.868	51.3639	51.1838	51.0106	50.9362	50.8053	50.6161	50.5212	50.4105	50.3216	50.2776	50.2224	50.1724	50.1592	50.2083	50.2132	50.231	50.2174	50.222	50.2224	50.2485	50.2622	50.2719	50.2894	50.3147	50.336	50.3152
BEV-100 PC	0	0	0	0	0	0	0	0	0	0	0	0	0	0	0	0	0	0	0	0	0	0	0	0	0	0	0	0	0	0	0	0	0	0	0	0	0	0	0	0	0
BEV-100 LT	0	0	0	0	0	0	0	0	0	0	0	0	0	0	0	0	0	0	0	0	0	0	0	0	0	0	0	0	0	0	0	0	0	0	0	0	0	0	0	0	0
BEV-200 PC	0	0	0	0	0	0	0	0	0	0	0	0	0	0	0	0	0	0	0	0	0	0	0	0	0	0	0	0	0	0	0	0	0	0	0	0	0	0	0	0	0
BEV-200 LT	0	0	0	0	0	0	0	0	0	0	0	0	0	0	0	0	0	0	0	0	0	0	0	0	0	0	0	0	0	0	0	0	0	0	0	0	0	0	0	0	0
HFCEV PC	0	0	0	0	0	0	0	0	0	0	0	0	0	0	0	0	0	0	0	0	0	0	0	0	0	0	0	0	0	0	0	0	0	0	0	0	0	0	0	0	0
HFCEV LT	0	0	0	0	0	0	0	0	0	0	0	0	0	0	0	0	0	0	0	0	0	0	0	0	0	0	0	0	0	0	0	0	0	0	0	0	0	0	0	0	0
Total (excl. reuse, recycling, low-carbon H2)
ICEV PC	262.108	264.82	247.035	243.236	241.513	237.01	237.12	229.236	226.096	216.496	210.342	205.671	197.687	186.467	185.255	175.629	175.616	175.515	175.862	176.072	175.911	176.078	176.247	176.426	176.649	176.943	177.225	177.615	178.064	178.443	178.854	178.413	178.736	179.069	179.406	179.727	180.019	180.288	180.573	180.86	181.024
ICEV LT	363.473	361.068	356.08	348.659	333.557	334.34	324.258	318.046	312.477	304.924	292.5	278.803	268.481	258.304	245.208	238.579	237.355	236.449	236.026	235.28	234.173	233.506	232.838	232.208	231.838	231.462	231.178	231.031	231.178	231.132	231.139	231.028	230.988	230.957	231.038	231.055	231.039	231.064	231.119	231.169	231.009
HEV PC	184.817	186.694	174.308	171.703	170.516	167.327	167.24	161.781	159.578	152.901	148.545	145.175	139.497	131.549	130.63	123.86	123.83	123.732	123.952	124.063	123.898	123.964	124.045	124.121	124.24	124.417	124.598	124.85	125.145	125.393	125.663	125.349	125.559	125.783	126.008	126.221	126.411	126.586	126.771	126.961	127.06
HEV LT	255.459	253.909	250.395	245.27	234.856	235.249	228.129	223.815	219.926	214.659	205.98	196.353	189.043	181.782	172.603	167.927	166.968	166.309	165.995	165.439	164.611	164.091	163.588	163.097	162.799	162.508	162.296	162.175	162.259	162.211	162.199	162.11	162.068	162.039	162.087	162.088	162.063	162.068	162.092	162.116	161.989
PHEV-10 PC	177.445	178.307	166.688	164.796	163.719	159.447	157.095	152.567	150.318	144.249	139.293	134.478	127.717	118.832	117.005	110.621	110.229	109.661	109.508	109.009	107.938	107.138	106.582	105.826	105.309	104.994	104.917	104.816	104.809	104.771	104.741	104.316	104.274	104.337	104.402	104.42	104.369	104.326	104.28	104.278	104.122
PHEV-10 LT	240.723	239.526	234.985	230.946	222.524	220.272	211.957	208.26	204.517	199.416	190.794	180.427	171.849	162.829	153.925	149.184	147.527	146.384	145.721	144.54	142.693	141.202	140.019	138.595	137.586	136.781	136.334	135.857	135.62	135.285	134.968	134.673	134.376	134.208	134.104	133.915	133.64	133.414	133.189	133.015	132.618
PHEV-40 PC	149.171	148.578	139.245	138.528	137.718	132.575	127.436	124.723	122.686	118.193	113.018	106.798	99.3568	90.2054	87.3043	82.1716	81.3185	80.1584	79.5044	78.2147	76.0003	74.0831	72.7044	70.8733	69.5299	68.5687	68.1408	67.5625	67.1389	66.7093	66.2696	65.7327	65.3468	65.1809	65.0185	64.7662	64.3878	64.0477	63.6858	63.419	62.9256
PHEV-40 LT	195.779	195.228	189.794	187.659	182.853	177.367	168.405	165.931	162.839	158.545	151.05	140.907	131.551	121.132	113.613	109.32	106.85	105.164	104.092	102.177	99.1258	96.457	94.4661	91.9115	90.0332	88.6057	87.8831	86.9677	86.3137	85.6206	84.9175	84.3697	83.7535	83.4139	83.1098	82.6791	82.0905	81.5704	81.0256	80.5988	79.8707
BEV-100 PC	116.461	114.267	107.68	108.281	107.787	101.752	93.655	92.9428	91.1916	88.4694	83.1872	75.5817	67.4805	58.1711	54.2152	50.529	49.1885	47.4	46.2056	44.0684	40.6374	37.5263	35.2668	32.286	30.0569	28.3997	27.5928	26.4973	25.6208	24.7662	23.8809	23.2324	22.4726	22.0566	21.6448	21.0975	20.3637	19.7015	18.9975	18.4426	17.5855
BEV-100 LT	143.266	143.452	137.163	137.19	136.506	127.612	118.116	117.149	114.836	111.632	105.514	95.7777	85.84	74.1594	68.1917	64.5441	61.2042	58.944	57.4384	54.743	50.412	46.4842	43.632	39.8679	37.0577	34.9642	33.9477	32.5622	31.4576	30.3796	29.261	28.4429	27.4838	26.9592	26.4395	25.7486	24.8225	23.9867	23.0977	22.3979	21.317
BEV-200 PC	118.582	116.408	109.784	110.391	109.901	103.854	95.704	94.9811	93.218	90.4773	85.1591	77.5074	69.3484	59.969	55.9777	52.2354	50.8894	49.094	47.8953	45.7501	42.3062	39.1834	36.9153	33.9231	31.6852	30.0213	29.2109	28.111	27.2313	26.3733	25.4845	24.8333	24.0706	23.6528	23.2395	22.69	21.9534	21.2886	20.582	20.025	19.1645
BEV-200 LT	145.589	145.849	139.559	139.581	138.902	129.982	120.449	119.469	117.143	113.926	107.787	98.0069	88.0223	76.2789	70.2491	66.5714	63.1757	60.9099	59.4009	56.6992	52.3579	48.4207	45.5615	41.7881	38.9708	36.8717	35.8523	34.4631	33.3559	32.2751	31.1537	30.3334	29.3718	28.8457	28.3248	27.6322	26.7038	25.866	24.9748	24.2732	23.1896
HFCEV PC	202.868	205.82	203.209	203.833	204.505	201.421	196.118	193.512	191.672	187.743	182.993	178.245	171.267	162.608	160.935	152.682	152.615	152.535	152.475	152.356	152.162	152.01	151.893	151.749	151.624	151.541	151.489	151.443	151.395	151.344	151.301	151.268	151.231	151.208	151.185	151.156	151.116	151.08	151.047	151.017	150.961
HFCEV LT	251.773	260.803	261.436	260.805	261.567	255.219	250.092	246.631	244.102	239.65	234.967	228.886	221.057	210.726	205.911	198.632	193.355	193.249	193.184	193.048	192.811	192.625	192.483	192.301	192.166	192.057	192.004	191.932	191.885	191.826	191.767	191.729	191.683	191.658	191.631	191.595	191.547	191.504	191.46	191.428	191.368

## Sheet: 2 co2
Fleet-wide direct and indirect CO2 emissions (Mt)
	2000	2001	2002	2003	2004	2005	2006	2007	2008	2009	2010	2011	2012	2013	2014	2015	2016	2017	2018	2019	2020	2021	2022	2023	2024	2025	2026	2027	2028	2029	2030	2031	2032	2033	2034	2035	2036	2037	2038	2039	2040	2041	2042	2043	2044	2045	2046	2047	2048
Direct-emissions-pricing only
Fuel combustion	1120	1126	1156	1159	1180	1180	1187	1183	1119	1107	1089	1091.81	1087.42	1101.79	1110.65	1141.77	1147.59	1146.81	1143.75	1132.27	1118.18	1099.68	1078.11	1052.13	1023.5	993.577	967.335	942.573	918.343	892.205	860.986	829.537	798.277	767.663	736.722	705.407	674.371	643.111	611.903	580.463	548.984	517.758	487.55	458.05	429.118	400.978	373.891	347.986	323.241
Fuel upstream											240.012	308.658	307.515	311.586	314.12	322.698	324.089	323.825	322.969	319.571	315.429	310.022	303.604	296.023	287.775	279.087	271.377	264.119	256.948	249.366	240.088	231.314	222.594	214.126	205.721	197.359	189.282	181.35	173.643	166.083	158.751	151.563	144.659	137.98	131.357	124.881	118.655	112.68	107.052
Electricity											0	0.000486939	0.257913	0.39901	0.661681	0.674595	0.73478	0.79367	1.07524	1.5376	2.11545	2.78337	3.44511	4.0746	5.25503	6.82047	8.94928	11.4737	14.9506	19.0294	23.2178	26.8502	30.605	32.6458	34.8669	37.2816	41.0311	43.7278	46.5696	48.9452	50.6698	52.8243	54.0977	56.452	58.5357	59.5925	59.1933	58.645	57.3551
Vehicle production											52.9654	59.908	65.0672	68.5079	73.9843	81.648	81.4385	85.7931	85.5021	83.7626	83.1719	80.9877	77.3595	73.416	70.8886	69.23	65.6459	64.4189	64.3115	63.1385	61.8347	61.9662	61.9876	61.7594	62.4292	62.6863	63.4629	64.041	64.921	64.3215	64.3166	65.1752	65.1339	65.4943	66.3306	66.9711	67.2344	66.7792	67.0395
Upstream emissions share											0.211999	0.252378	0.255324	0.256694	0.259278	0.261845	0.261454	0.263554	0.263663	0.263392	0.26382	0.263676	0.262841	0.261995	0.262298	0.263316	0.263436	0.265099	0.267992	0.270919	0.27412	0.278455	0.283069	0.286687	0.291436	0.296516	0.303442	0.310136	0.317862	0.324896	0.332722	0.34238	0.35118	0.362026	0.373863	0.385401	0.39595	0.406259	0.417256
Full pricing
Fuel combustion	1120	1126	1156	1159	1180	1180	1187	1183	1119	1107	1089	1092.23	1087.42	1101.79	1110.65	1141.77	1147.59	1146.81	1143.75	1132.27	1118.18	1099.68	1078.1	1051.9	1022.93	992.644	965.808	940.208	914.656	886.85	853.66	813.913	774.442	735.509	696.256	656.918	618.274	580.055	542.523	505.737	469.871	435.17	402.312	371.013	341.126	312.826	286.303	261.646	238.734
Fuel upstream											240.012	309.393	307.853	311.893	314.341	323.081	324.634	324.308	323.344	319.99	315.896	310.559	304.352	296.847	288.57	279.93	272.272	264.97	257.687	249.778	240.363	229.115	217.954	206.954	195.873	184.775	173.881	163.114	152.545	142.192	132.102	122.342	113.103	104.303	95.9024	87.9489	80.4952	73.567	67.1292
Electricity											0	0.000486939	0.257913	0.39901	0.661681	0.674595	0.73478	0.79367	1.07524	1.5376	2.11545	2.79611	3.50059	4.25199	5.58653	7.32929	9.72553	12.5891	16.5879	21.2374	25.9245	31.8053	37.5708	40.9924	44.4034	47.872	52.8836	56.3965	59.9743	62.8399	64.7865	67.1666	68.3477	70.817	72.8688	73.5888	72.4926	71.2236	69.0748
Vehicle production											52.9654	59.908	65.0672	68.5079	73.9843	81.648	81.4385	85.7931	85.5021	83.7626	83.1719	80.9933	77.3779	73.4723	70.9592	69.3205	65.7703	64.5881	64.5657	63.462	62.2229	62.8961	63.01	62.8439	63.5873	63.9085	64.7612	65.4115	66.3784	65.839	65.9194	66.7978	66.7431	67.093	67.9254	68.5533	68.7909	68.2922	68.5259
Upstream emissions share											0.211999	0.252681	0.255496	0.256848	0.259388	0.262028	0.261713	0.263782	0.263841	0.263592	0.264047	0.26395	0.263257	0.262587	0.263043	0.264285	0.264749	0.266812	0.270316	0.273864	0.277888	0.284616	0.291438	0.297038	0.303827	0.311027	0.320429	0.329398	0.339531	0.348787	0.358695	0.370665	0.381539	0.394982	0.409636	0.423805	0.436502	0.448851	0.461661
Difference "direct" - "full"
Fuel combustion											0	0.418801	0	0	0	0	0	0	0	0	0	-0.00110474	-0.00888705	-0.236923	-0.570051	-0.933362	-1.52728	-2.36456	-3.68777	-5.35523	-7.32664	-15.6239	-23.8345	-32.1536	-40.4654	-48.4898	-56.0971	-63.0568	-69.3802	-74.7262	-79.113	-82.5876	-85.238	-87.0375	-87.9916	-88.1517	-87.5883	-86.3399	-84.5072
Fuel upstream											7.6389e-07	0.734551	0.337516	0.306276	0.221599	0.383234	0.545096	0.482569	0.375357	0.418137	0.467278	0.536755	0.748492	0.824933	0.795325	0.842748	0.895436	0.851419	0.73881	0.411958	0.274849	-2.19894	-4.63999	-7.17155	-9.8482	-12.5837	-15.4009	-18.236	-21.0979	-23.8907	-26.649	-29.221	-31.5564	-33.6764	-35.4549	-36.9321	-38.1599	-39.1131	-39.9231
Electricity											0	0	0	0	0	0	0	0	0	0	0	0.0127385	0.0554789	0.177384	0.331501	0.508822	0.77625	1.11544	1.63723	2.20806	2.70669	4.95505	6.96571	8.34656	9.53644	10.5904	11.8525	12.6687	13.4048	13.8947	14.1167	14.3422	14.25	14.365	14.3331	13.9964	13.2993	12.5786	11.7197
Vehicle production											0	0	0	0	0	0	0	0	0	0	0	0.0056215	0.0184605	0.0563612	0.0705904	0.0905448	0.124382	0.169169	0.254163	0.323427	0.388241	0.929919	1.02235	1.08446	1.15805	1.22213	1.29827	1.37059	1.45745	1.51747	1.60281	1.62261	1.60922	1.5987	1.5948	1.58223	1.5565	1.51295	1.4864
Well-to-wheel emissions pricing
Fuel combustion	1120	1126	1156	1159	1180	1180	1187	1183	1119	1107	1089	1091.81	1087.42	1101.79	1110.65	1141.77	1147.59	1146.81	1143.75	1132.27	1118.18	1099.68	1078.1	1051.88	1022.89	993.424	967.305	942.328	917.329	889.912	856.905	819.954	782.844	745.975	708.476	670.547	632.986	595.49	558.388	521.732	485.744	450.706	417.346	385.405	354.755	325.606	298.182	272.598	248.747
Fuel upstream											240.012	308.664	307.519	311.591	314.124	322.701	324.092	323.827	322.97	319.573	315.431	310.014	303.578	295.905	287.523	278.922	271.189	263.792	256.293	248.191	238.175	227.397	216.454	205.492	194.328	182.992	171.744	160.475	149.228	138.007	126.825	115.974	105.591	95.6874	85.9348	76.434	67.3343	58.6193	50.5283
Electricity											0	0.000486939	0.257913	0.39901	0.661681	0.674595	0.73478	0.79367	1.07524	1.5376	2.11545	2.79635	3.50223	4.25949	5.605	7.34254	9.73148	12.6064	16.6281	21.3353	26.1146	31.2821	36.5114	39.6032	42.7987	46.1329	51.0217	54.5206	58.1222	61.0612	63.1244	65.6229	66.9544	69.5501	71.7391	72.6138	71.6848	70.5681	68.5634
Vehicle production											52.5974	59.5434	64.7802	68.2284	73.7416	81.6032	81.3802	85.7589	85.4411	83.7057	83.0292	80.9113	77.3196	73.4313	70.9301	69.2329	65.6604	64.4912	64.4803	63.4132	62.2318	62.9283	63.0674	62.9228	63.6885	64.0296	64.9017	65.568	66.5482	66.0153	66.1012	66.9855	66.9318	67.2824	68.1157	68.7434	68.9792	68.4767	68.7089
Upstream emissions share											0.211789	0.252194	0.25518	0.256556	0.259161	0.261825	0.261428	0.263538	0.263635	0.263365	0.263752	0.263641	0.262839	0.262084	0.262488	0.263542	0.263783	0.265652	0.268903	0.272265	0.275912	0.281726	0.287596	0.292239	0.298046	0.304197	0.31246	0.320258	0.329091	0.336907	0.345177	0.355479	0.364599	0.376292	0.388927	0.400795	0.410917	0.420327	0.430195
Difference "well-to-wheel" - "direct"
Fuel combustion											0	2.83333e-08	0	0	0	-5.89997e-06	6.07304e-05	-1.67733e-05	-9.33667e-05	-2.56718e-05	-0.000174307	-0.000990534	-0.0112407	-0.251443	-0.610099	-0.152836	-0.0302207	-0.245315	-1.01483	-2.29364	-4.08101	-9.58234	-15.433	-21.6877	-28.2457	-34.8608	-41.3848	-47.6213	-53.5153	-58.7308	-63.2402	-67.0522	-70.2035	-72.6456	-74.3627	-75.3716	-75.7087	-75.3878	-74.4938
Fuel upstream											0	0.00631982	0.00409629	0.00435029	0.00462204	0.00367708	0.00279339	0.00169713	0.000953017	0.00136771	0.00178924	-0.00816053	-0.0253107	-0.117669	-0.251844	-0.164612	-0.187447	-0.326742	-0.655386	-1.17439	-1.9129	-3.91758	-6.14043	-8.6344	-11.3929	-14.3669	-17.538	-20.8749	-24.4151	-28.0756	-31.9267	-35.5893	-39.0684	-42.2923	-45.4226	-48.447	-51.3208	-54.0608	-56.524
Electricity											0	0	0	0	0	0	0	0	0	1.15344e-07	-4.35584e-07	0.0129815	0.0571208	0.184886	0.349978	0.522072	0.782208	1.13271	1.67749	2.30599	2.89681	4.43189	5.90637	6.95739	7.93174	8.8513	9.99065	10.7928	11.5526	12.116	12.4546	12.7986	12.8567	13.0981	13.2035	13.0214	12.4915	11.9231	11.2083
Vehicle production											0	0	0	0	0	0	0	0	0	0	0	0	-0.0399182	0.0153226	0.0414945	0.00297387	0.0144486	0.0722794	0.168714	0.274663	0.397157	0.962121	1.07981	1.16338	1.25925	1.34329	1.43884	1.52709	1.62723	1.69377	1.7846	1.8103	1.79793	1.78803	1.78505	1.7723	1.74486	1.69747	1.66941
Difference "well-to-wheel" - "full"
Fuel combustion											0	-0.418801	0	0	0	-5.89997e-06	6.07304e-05	-1.67733e-05	-9.33667e-05	-2.56718e-05	-0.000174307	0.00011421	-0.00235367	-0.0145196	-0.0400482	0.780526	1.49706	2.11924	2.67294	3.0616	3.24563	6.04152	8.40156	10.4659	12.2198	13.6289	14.7123	15.4355	15.8649	15.9954	15.8729	15.5354	15.0345	14.3919	13.629	12.7801	11.8796	10.9521	10.0134
Fuel upstream											0	-0.728232	-0.333419	-0.301926	-0.216977	-0.379557	-0.542303	-0.480872	-0.374404	-0.41677	-0.465489	-0.544916	-0.773802	-0.942602	-1.04717	-1.00736	-1.08288	-1.17816	-1.3942	-1.58634	-2.18775	-1.71863	-1.50044	-1.46285	-1.54474	-1.78311	-2.13701	-2.63882	-3.31716	-4.18484	-5.27762	-6.36832	-7.51197	-8.61591	-9.96764	-11.5149	-13.1609	-14.9477	-16.6009
Electricity											0	0	0	0	0	0	0	0	0	1.15344e-07	-4.35584e-07	0.000243009	0.00164189	0.00750195	0.0184772	0.0132503	0.0059586	0.0172705	0.0402627	0.0979226	0.190115	-0.523167	-1.05934	-1.38917	-1.6047	-1.7391	-1.86185	-1.87589	-1.85215	-1.77872	-1.6621	-1.54363	-1.39331	-1.2669	-1.12969	-0.975002	-0.807877	-0.655441	-0.511414
Vehicle production											-0.368035	-0.364614	-0.286991	-0.279496	-0.24275	-0.0448918	-0.0583107	-0.0342463	-0.0609461	-0.056959	-0.142727	-0.0820504	-0.0583787	-0.0410386	-0.0290959	-0.0875709	-0.109933	-0.0968891	-0.0854493	-0.0487635	0.00891567	0.032202	0.0574646	0.078922	0.1012	0.121167	0.140573	0.156492	0.169779	0.1763	0.181794	0.187684	0.188708	0.189327	0.190257	0.190067	0.188367	0.184513	0.18301
Full pricing / low-carbon H2
Fuel combustion	1120	1126	1156	1159	1180	1180	1187	1183	1119	1107	1089	1091.81	1087.42	1101.79	1110.65	1141.77	1147.59	1146.81	1143.75	1132.27	1118.18	1099.68	1078.09	1051.89	1022.92	992.608	965.745	940.103	914.474	886.568	853.252	816.093	778.844	741.885	704.336	666.382	628.799	591.272	554.116	517.38	481.279	446.176	412.802	380.895	350.326	321.299	294.028	268.624	244.973
Fuel upstream											240.012	309.32	307.853	311.893	314.342	323.082	324.634	324.308	323.345	319.992	315.95	310.622	304.43	296.953	288.712	280.119	272.523	265.302	258.128	250.368	241.154	230.893	220.667	210.588	200.416	190.199	180.166	170.216	160.434	150.798	141.351	131.977	122.855	113.901	105.074	96.4283	88.024	79.8932	72.018
Electricity											0	0.000486939	0.257913	0.39901	0.661681	0.674595	0.73478	0.79367	1.07524	1.5376	2.11545	2.79321	3.49435	4.24168	5.57059	7.30848	9.69825	12.5542	16.5465	21.1842	25.8524	30.8988	35.9944	38.9727	42.043	45.2366	49.9346	53.2472	56.6318	59.3393	61.1595	63.4015	64.5206	66.861	68.8108	69.5035	68.4794	67.2899	65.2666
Vehicle production											52.9654	59.908	65.0672	68.5079	73.9843	81.648	81.4385	85.7931	85.5021	83.7626	83.1719	80.9909	77.3743	73.4665	70.9509	69.3108	65.7579	64.5714	64.5461	63.4307	62.1727	62.8169	62.9032	62.7044	63.4037	63.6708	64.4518	65.0164	65.8762	65.2181	65.153	65.963	65.8617	66.1612	66.9396	67.5187	67.717	67.1949	67.3971
Upstream emissions share											0.211999	0.252717	0.255496	0.256848	0.259388	0.262028	0.261714	0.263782	0.263842	0.263593	0.264073	0.263978	0.263291	0.262634	0.263108	0.264378	0.26488	0.266994	0.270577	0.274227	0.278392	0.284569	0.290934	0.296225	0.302775	0.309798	0.319003	0.327911	0.33802	0.347349	0.357389	0.369378	0.380214	0.393304	0.407383	0.420822	0.43265	0.443845	0.455198
Difference "full/low-carbon H2" - "direct"
Fuel combustion											0	0	0	0	0	0	0	0	0	0	0	-0.00150975	-0.0115141	-0.244457	-0.586097	-0.96846	-1.59084	-2.46994	-3.86966	-5.63686	-7.73407	-13.4435	-19.4321	-25.7776	-32.3855	-39.0251	-45.5716	-51.8395	-57.7874	-63.0828	-67.7054	-71.5814	-74.7474	-77.1554	-78.7916	-79.6792	-79.8627	-79.3621	-78.2685
Fuel upstream											0	0.66249	0.338078	0.306937	0.222261	0.383881	0.545732	0.4832	0.376163	0.420177	0.520914	0.599613	0.826139	0.930029	0.93678	1.03164	1.14654	1.18385	1.17984	1.00229	1.066	-0.420999	-1.9269	-3.53749	-5.30506	-7.15999	-9.11681	-11.1335	-13.2085	-15.2847	-17.4004	-19.5862	-21.8038	-24.0785	-26.2833	-28.4526	-30.631	-32.787	-35.0343
Electricity											0	0	0	0	0	0	0	0	0	0	0	0.00983996	0.0492324	0.167082	0.315562	0.488007	0.748979	1.08052	1.59584	2.15485	2.6346	4.04859	5.38939	6.32694	7.17604	7.95499	8.90352	9.51943	10.0623	10.3941	10.4897	10.5771	10.4229	10.409	10.2751	9.91104	9.28613	8.64487	7.9115
Vehicle production											0	0	0	0	0	0	0	0	0	0	0	0.00316361	0.0148403	0.0505107	0.0622937	0.0807952	0.111945	0.15251	0.234538	0.292124	0.338025	0.850656	0.915569	0.945007	0.974495	0.98445	0.988937	0.975429	0.955226	0.896617	0.836341	0.787787	0.727741	0.666862	0.609006	0.547572	0.482665	0.41562	0.357608
Well-to-wheel emissions pricing / low-cost HFCEV / low-carbon H2
Fuel combustion	1120	1126	1156	1159	1180	1180	1187	1183	1119	1107	1089	1091.81	1087.42	1101.79	1110.65	1141.77	1147.59	1146.81	1143.75	1132.27	1118.18	1099.68	1078.09	1051.87	1022.87	993.36	967.18	942.103	916.907	889.205	855.804	818.346	780.541	742.733	703.976	663.535	623.546	583.774	544.586	506.138	468.66	432.463	398.254	365.771	334.873	305.739	278.561	253.422	230.183
Fuel upstream											240.012	308.664	307.519	311.591	314.124	322.701	324.092	323.827	322.97	319.573	315.433	310.021	303.593	295.935	287.576	279.005	271.315	263.979	256.563	248.594	238.782	228.312	217.798	207.423	197.064	187.387	177.728	167.974	158.178	148.314	138.434	128.729	119.296	110.15	100.949	91.7931	82.8346	74.038	65.6909
Electricity											0	0.000486939	0.257913	0.39901	0.661681	0.674595	0.73478	0.793667	1.07523	1.53752	2.1127	2.7901	3.49113	4.24143	5.57664	7.30453	9.67958	12.5362	16.5409	21.2136	25.9313	30.9976	36.0722	38.9672	41.873	44.5043	48.6122	51.3703	54.2079	56.4194	57.82	59.6225	60.3799	62.2887	63.8373	64.2298	63.0571	61.7598	59.7248
Vehicle production											52.9654	59.908	65.0672	68.5079	73.9843	81.648	81.4385	85.7931	85.5021	83.7626	83.1698	80.9902	77.3739	73.4683	70.9563	69.2651	65.6911	64.5061	64.4809	63.3727	62.1212	62.7234	62.7361	62.4167	62.9194	62.2989	62.9202	63.3878	64.1595	63.4696	63.3913	64.1038	63.9385	64.17	64.8756	65.3954	65.5563	65.0289	65.2109
Upstream emissions share											0.211999	0.252381	0.255326	0.256697	0.259281	0.261847	0.261456	0.263555	0.263664	0.263393	0.26382	0.26368	0.262868	0.262112	0.26252	0.263596	0.263867	0.265774	0.269101	0.272566	0.276361	0.282391	0.288572	0.293671	0.300106	0.307176	0.316891	0.32629	0.336786	0.346363	0.356506	0.368592	0.37954	0.39279	0.406817	0.420023	0.431519	0.442107	0.453
Difference "well-to-wheel/ low-$ HFCEV/low-carbon H2" - "direct"
Fuel combustion											0	0	0	0	0	0	0	0	-7.13554e-05	0.000146175	0.000431268	-0.0014897	-0.0147421	-0.263144	-0.637164	-0.216931	-0.155063	-0.46971	-1.43654	-3.00026	-5.18269	-11.1904	-17.7358	-24.9302	-32.7456	-41.8719	-50.8246	-59.3376	-67.3175	-74.3251	-80.3242	-85.2952	-89.2963	-92.2794	-94.2449	-95.2386	-95.3302	-94.5639	-93.0582
Fuel upstream											0	0.00631978	0.00409629	0.00435029	0.00462204	0.00368571	0.00278897	0.00172275	0.000992632	0.0015106	0.0043234	-0.00123147	-0.0107039	-0.0879404	-0.199466	-0.0823001	-0.061883	-0.139577	-0.384743	-0.771973	-1.30594	-3.00249	-4.79628	-6.70278	-8.657	-9.97261	-11.554	-13.3756	-15.4654	-17.769	-20.317	-22.8338	-25.363	-27.8295	-30.4079	-33.0878	-35.8204	-38.6421	-41.3614
Electricity											0	0	0	0	0	0	-4.83439e-07	-3.25471e-06	-1.20911e-05	-8.06251e-05	-0.00274527	0.00672823	0.0460132	0.166832	0.321616	0.484064	0.730303	1.06257	1.59027	2.18425	2.71347	4.14736	5.46717	6.32141	7.00605	7.22271	7.58112	7.64252	7.63835	7.47414	7.15022	6.79817	6.28213	5.83668	5.30158	4.63733	3.86376	3.11484	2.36965
Vehicle production											0	0	0	0	0	-7.69214e-08	4.33843e-06	-3.22463e-06	-4.09105e-06	-5.45414e-05	-0.00209445	0.00252	0.0144096	0.0523327	0.0676173	0.0350912	0.0452134	0.0871959	0.169309	0.234159	0.286559	0.757198	0.748485	0.6573	0.490187	-0.387413	-0.542751	-0.653135	-0.761424	-0.851871	-0.925295	-1.07138	-1.19539	-1.32435	-1.45503	-1.57568	-1.67807	-1.75033	-1.82863
Total US emissions
US EPA
- total energy	5772.89	5696.79	5738.38	5792.95	5901.57	5930.3	5844.9	5919.44	5736.19	5340.72	5518.03	5381.76	5185.05	5331.56	5375.4	5231.53	5119.84	5081.32	5249.29
- grand total (incl. AFOLU)	5175.79	5108.71	5131.66	5272.38	5338.93	5300.94	5222.7	5328.43	5181.4	4714.91	4946.09	4760.06	4564.36	4725.32	4822.15	4609.5	4490.53	4463.59	4625.26
EDGAR	5917.36					5948.47					5567.64					5248.96			5243.74	5107.26
											505.742	892.141	1457.43	1548.04	243.881	161.822	153.968	157.604	152.817	151.51	154.657	149.302	150.826	149.101	148.102	142.712	134.749	127.42	117.861	105.502	97.8393	79.9394	72.1967	66.145	59.0501	49.3058	42.3755	35.7833	29.8725	23.9465	19.3083	15.274	12.0727	9.25801	7.46239	6.20357	5.24734	4.5725	3.91847
											544.486	1065.76	1305.69	1655.86	892.962	1100.66	1167.99	1238.27	1258.4	1199.66	1178.04	1178.35	1150.6	1128.37	1129.95	1097.3	1043.31	1003.29	961.965	905.044	876.322	779.938	749.599	717.875	669.39	583.142	515.332	454.128	395.636	328.282	273.909	223.476	181.971	142.516	118.031	100.299	86.2294	76.6447	66.64
											4880.26	5549.91	6450.22	6382.28	7651.74	6921.67	6447.81	6611.23	6292.09	6162.21	6107.87	5968.08	5967.04	5835	5803.66	5622.95	5438	5227.54	4863.17	4259.97	3545.26	2806.1	2420.47	2103.38	1805.93	1454.77	1236.32	1049.78	879.303	709.055	577.755	496.18	402.215	323.177	258.258	204.848	160.265	123.227	98.4724
											4359.62	3997.54	3524.93	3459.65	5659.85	7492.67	8280.86	8778.31	8782.37	8313.33	8186.42	8171.97	7940.24	7748.56	7719.44	7470.22	7028.71	6778.32	6486.28	5909.54	5019.19	4324.11	3958.27	3586.56	3219.12	2724.08	2387.68	2124.47	1874.49	1591.32	1360.74	1164.6	991.954	847.336	724.143	617.405	521.527	429.851	360.011
											443.393	586.267	907.92	1269.64	735.867	557.925	322.535	214.407	251.432	226.664	239.82	527.639	543.268	551.926	550.153	604.072	613.49	592.983	562.776	513.464	457.862	404.017	368.541	339.455	309.024	267.721	230.951	196.798	173.217	150.571	130.685	112.285	95.7087	81.784	69.8603	58.3742	48.8672	40.8975	34.3085
											64.4192	62.3412	49.7496	48.5253	42.1345	7.83931	10.4441	6.09661	11.6079	10.5203	26.0928	15.6105	11.8335	9.86905	9.21805	11.7006	13.7994	13.2251	12.6549	11.711	10.3996	9.27293	8.69256	8.07176	7.45781	6.56941	5.69607	4.95089	4.45772	3.94848	3.48768	2.89466	2.52638	2.23274	1.99704	1.78208	1.63367	1.54133	1.50666
											0	0	6.61124	15.3741	23.381	24.1764	23.1773	25.0541	1.50699	9.11137	82.858	122.403	146.114	160.729	176.602	185.605	104.216	99.5156	95.4373	89.8278	88.5257	69.4908	63.5329	58.9961	55.0143	48.7193	42.0461	34.7141	31.2657	28.7906	26.6375	7.96422	10.4064	14.0949	19.0519	23.7817	27.2046	28.0301	26.3908
											0	0	0	0	0	0	1.65796	2.76019	87.4237	113.842	89.4613	99.5223	121.034	138.575	154.752	168.989	249.005	245.338	244.756	245.573	247.902	256.87	247.004	238.86	227.382	207.205	179.402	152.924	138.314	124.274	109.834	105.955	88.5268	72.3012	56.0396	39.2499	26.132	17.4435	12.0442
											0	2.9e-05	0.00046	0.002929	0.191826	0.736228	0.020025	0.001177	0.016734	0.001032	1.75457	0.553305	0.080721	0.013699	0.003448	0.001197	0.000625	0.000243	0.000107	5.3e-05	3e-05	1.5e-05	7e-06	4e-06	2e-06	1e-06	1e-06	0	0	0	0	0	0	0	0	0	0	0	0
											0	0	0	0	0	0	0	0	0.676673	0.403012	0.265224	0.067427	0.003113	0.000734	0.000223	8.2e-05	4.3e-05	1.7e-05	8e-06	4e-06	2e-06	1e-06	1e-06	0	0	0	0	0	0	0	0	0	0	0	0	0	0	0	0
											0	0.00523	0.070441	0.272462	2.52855	5.68635	6.89712	7.70564	31.4364	58.7732	150.614	217.904	293.586	457.883	635.049	817.519	1014.23	1270.62	1642	2063.97	2559.92	3169.79	3441.88	3717.92	4015.86	4060.86	4335.32	4534.68	4737.85	4825.11	4940.76	5099.01	5182	5268.09	5388.4	5497.09	5582.06	5603.75	5678.05
											0.000211	0.005789	0.054301	0.230504	1.91504	8.61155	9.89709	10.9051	38.7573	68.3842	46.263	85.4753	116.72	184.114	306.32	434.394	582.478	778.173	1058.94	1400.31	1800.12	2279.48	2516.79	2713.1	2927.76	2981.35	3143.89	3309.71	3477.81	3553.64	3654.33	3784.68	3858.91	3940.31	4043.29	4130.13	4196.01	4209.6	4269.41
											0	0	1.6e-05	0.003219	0.035606	0.310076	0.048466	0.096696	0.968867	3.74299	5.82935	9.79481	17.054	36.3665	56.4384	89.1006	134.757	205.65	324.911	502.255	769.9	949.391	1028.92	1108.98	1195.9	1206.05	1287.24	1345.45	1404.48	1431.03	1465.48	1512.08	1535.73	1560.74	1596.45	1628.19	1653.45	1660.52	1682.53
											0	0	0	0	0	0	0	0	0.985582	5.28272	4.08032	8.05432	14.3326	28.063	58.6804	98.4095	157.029	253.539	422.672	693.819	1125.6	1450.98	1638.97	1809.71	1999.91	2072.32	2239.36	2411.3	2585.93	2695.57	2819.7	2968.57	3069.77	3174.01	3290.18	3391.75	3471.77	3504.16	3572.81
											0	0	2e-05	5.7e-05	0.000388	0.000544	0.001266	0.003694	0.027845	0.17007	7.72935	2.18434	3.87791	6.95182	10.4218	15.5348	22.6231	33.1168	50.6374	75.8041	111.758	146.622	204.544	284.705	394.07	809.057	863.921	907.847	949.19	967.565	991.592	1015.73	1023.34	1030.75	1044.77	1058.04	1066.92	1063.27	1071.01
											0	0	0	0	0	0.000129	0.00039	0.001207	0.008225	0.054153	1.59425	0.564102	1.01161	2.70079	4.77943	7.79446	12.32	19.557	32.4223	53.1732	86.1781	124.224	188.817	280.715	419.938	929.665	1011.5	1094.32	1179.65	1237.54	1298.59	1359.42	1395.58	1432.89	1475.53	1513.23	1541.29	1547.57	1569.01
[truncated: 5 more columns]

## Sheet: 3 ctax
Assumed carbon tax
	2010	2011	2012	2013	2014	2015	2016	2017	2018	2019	2020	2021	2022	2023	2024	2025	2026	2027	2028	2029	2030	2031	2032	2033	2034	2035	2036	2037	2038	2039	2040	2041	2042	2043	2044	2045	2046	2047	2048	2049	2050
2016 USD/t CO2	0	0	0	0	0	0	0	0	0	0	0	4.60364	9.20727	13.8109	18.4145	22.4427	27.0464	31.65	36.2536	40.8573	57.5455	62.1491	66.7527	71.3564	75.96	80.5636	85.1673	89.7709	94.3745	98.9782	103.582	108.185	112.789	117.393	121.996	126.6	131.204	135.807	140.411	145.015	149.618
1987 USD/kg C	0	0	0	0	0	0	0	0	0	0	0	0.008	0.016	0.024	0.032	0.039	0.047	0.055	0.063	0.071	0.1	0.108	0.116	0.124	0.132	0.14	0.148	0.156	0.164	0.172	0.18	0.188	0.196	0.204	0.212	0.22	0.228	0.236	0.244	0.252	0.26

## Sheet: 4 sales
Vehicle sales, thousand units
	2010	2011	2012	2013	2014	2015	2016	2017	2018	2019	2020	2021	2022	2023	2024	2025	2026	2027	2028	2029	2030	2031	2032	2033	2034	2035	2036	2037	2038	2039	2040	2041	2042	2043	2044	2045	2046	2047	2048	2049	2050
Full pricing
Other PCs	505.742	892.141	1457.43	1548.04	243.881	161.822	153.968	157.604	152.817	151.51	154.658	149.317	150.873	149.234	148.343	141.96	133.608	126.327	116.896	104.732	97.2323	79.6335	72.3842	66.913	60.5159	53.3908	45.9483	39.0805	32.839	26.5083	21.508	17.1199	13.6007	10.4956	8.49361	7.08003	5.99815	5.22567	4.48217	3.78104	3.24954
Other LTs	544.486	1065.76	1305.69	1655.86	892.962	1100.66	1167.99	1238.27	1258.4	1199.66	1178.04	1178.4	1150.72	1128.79	1130.79	1098.81	1048.11	1009.22	969.968	916.622	893.923	800.982	777.063	753.878	716.504	665.285	600.679	537.782	476.274	402.258	341.404	282.902	233.578	185.359	155.267	133.325	115.661	103.598	90.6851	77.9939	68.1556
ICEV PC	4880.26	5549.91	6450.22	6382.28	7651.74	6921.67	6447.81	6611.23	6292.09	6162.21	6107.81	5968.28	5967.91	5837.84	5809.02	5581.74	5381.62	5174.56	4817.89	4228.41	3536.78	2810.34	2445.73	2151.16	1877.6	1614.58	1374.66	1175.73	991.578	805.144	659.18	560.582	455.371	366.584	293.344	232.641	181.358	138.457	109.786	88.3559	69.2175
ICEV LT	4359.62	3997.54	3524.93	3459.65	5659.85	7492.67	8280.86	8778.31	8782.37	8313.33	8186.32	8172.02	7940.5	7750.38	7723.21	7484.93	7065.46	6821.21	6543.13	5989.14	5125.67	4450.93	4116.63	3784.02	3468.94	3149.74	2823.98	2553.97	2292.69	1982.46	1723.68	1494.5	1289.12	1113.5	960.353	825.063	701.831	582.301	490.682	413.926	337.439
HEV PC	443.393	586.267	907.92	1269.64	735.867	557.925	322.535	214.407	251.432	226.664	239.821	527.698	543.441	552.407	550.998	606.756	612.895	592.427	562.683	514.164	460.027	405.378	371.354	343.946	315.478	281.183	243.445	208.814	185.003	162.102	142.379	127.503	109.874	94.8596	81.8963	69.1762	58.5153	49.4505	41.8122	35.4813	30.3916
HEV LT	64.4192	62.3412	49.7496	48.5253	42.1345	7.83931	10.4441	6.09661	11.6079	10.5203	26.0928	15.6105	11.8339	9.87206	9.22468	11.7176	13.8868	13.3358	12.8008	11.9072	10.6507	9.53038	8.98959	8.4133	7.86228	7.16085	6.33305	5.56965	5.07796	4.56508	4.10889	3.5778	3.17796	2.8567	2.60066	2.36448	2.21039	2.12814	2.12055	2.18904	2.31387
PHEV-10 PC	0	0	6.61124	15.3741	23.381	24.1764	23.1773	25.0541	1.50699	9.11135	82.858	122.407	146.127	160.765	176.691	185.24	104.393	99.9273	96.0815	90.6088	89.4674	69.8649	63.8455	59.1434	54.8281	48.0213	40.8001	33.4495	29.9946	27.592	25.6835	8.00508	10.5694	14.5291	20.0879	25.8735	30.6384	32.5521	31.4232	29.2571	27.2402
PHEV-10 LT	0	0	0	0	0	0	1.65796	2.76019	87.4237	113.842	89.4613	99.5217	121.022	138.541	154.665	169.353	248.829	244.96	244.197	244.99	247.34	255.756	246.119	238.422	227.822	209.067	183.131	157.535	144.398	132.042	119.557	122.241	104.443	87.4655	69.9669	50.9677	35.41	24.5557	17.4505	12.6116	9.06677
PHEV-40 PC	0	2.9e-05	0.00046	0.002929	0.191826	0.736228	0.020025	0.001177	0.016734	0.001032	1.75456	0.550814	0.07999	0.013507	0.003381	0.001173	0.000611	0.000237	0.000105	5.1e-05	2.9e-05	1.4e-05	7e-06	4e-06	2e-06	1e-06	1e-06	0	0	0	0	0	0	0	0	0	0	0	0	0	0
PHEV-40 LT	0	0	0	0	0	0	0	0	0.676673	0.403011	0.265221	0.067186	0.003093	0.000727	0.00022	8.1e-05	4.2e-05	1.7e-05	7e-06	4e-06	2e-06	1e-06	1e-06	0	0	0	0	0	0	0	0	0	0	0	0	0	0	0	0	0	0
BEV-100 PC	0	0.00523	0.070441	0.272462	2.52855	5.68635	6.89718	7.706	31.4376	58.7829	151.314	218.964	295.158	459.714	637.282	861.322	1061.76	1325.83	1706.07	2136.33	2643.54	3280.72	3581.02	3900.03	4260.05	4543.18	4841.37	5085.53	5331.16	5445.05	5588.6	5773.72	5871.97	5972.59	6110.68	6235.85	6333.29	6357.99	6442.97	6552.08	6617.93
BEV-100 LT	0.000211	0.005789	0.054301	0.230504	1.91504	8.61156	9.89718	10.9056	38.7587	68.3952	46.4732	85.8379	117.179	184.246	306.147	426.981	574.945	768.769	1047.07	1388.6	1795.52	2290.96	2546.4	2770.41	3031.12	3253.58	3478.54	3690.84	3909.41	4028.99	4176.23	4355.05	4467.06	4586.45	4729.46	4853.16	4950.65	4983.99	5069.48	5171.8	5208.77
BEV-200 PC	0	0	1.6e-05	0.003219	0.035606	0.310076	0.048466	0.0967	0.968904	3.7436	5.85645	9.80282	17.0155	36.1114	55.8174	97.431	144.744	218.177	340.187	519.08	786.407	969.944	1054.91	1144.51	1246.17	1325.15	1408.92	1476.05	1542.9	1573.34	1611.73	1661.29	1684.98	1709.62	1745.51	1776.92	1800.89	1804.74	1824.94	1851.01	1865.6
BEV-200 LT	0	0	0	0	0	0	0	0	0.985619	5.28357	4.09897	8.06192	14.302	27.8579	58.0443	95.4283	152.553	245.92	409.264	671.828	1092.54	1418.95	1615.67	1804.58	2028.82	2239.4	2461.1	2679.35	2905.88	3065.51	3242.75	3446.76	3593.42	3742.82	3904.51	4047.68	4162.86	4217.79	4312.82	4419.05	4467.21
HFCEV PC	0	0	2e-05	5.7e-05	0.000388	0.000542	0.001235	0.003528	0.026038	0.15574	7.05138	0.749252	1.14748	1.78237	2.30296	3.20987	3.98354	5.0024	6.54247	8.36398	10.5184	4.0896	4.41894	4.78174	5.14545	5.44139	5.71909	5.97503	6.19222	6.248	6.3461	5.74707	5.11709	4.55094	4.07172	3.63957	3.23892	2.84784	2.53306	2.25616	1.98922
HFCEV LT	0	0	0	0	0	0.000129	0.00038	0.001152	0.007691	0.04958	1.45999	0.199684	0.30911	0.68342	1.03931	1.42041	1.92791	2.61699	3.70215	5.18116	7.16759	3.15984	3.7079	4.26065	4.93827	5.62859	6.40226	7.20203	8.07648	8.82757	9.64553	9.12251	8.44225	7.80317	7.22037	6.64499	6.06473	5.44883	4.93706	4.47732	4.00419
Direct-emissions-pricing only
Other PCs	505.742	892.141	1457.43	1548.04	243.881	161.822	153.968	157.604	152.817	151.51	154.658	149.629	151.451	150.66	150.212	144.142	136.378	130.128	121.792	110.854	104.949	98.8071	95.0552	91.653	86.8488	80.3238	72.6837	64.8241	57.1134	48.3597	41.0632	34.2286	28.5402	23.0074	19.4806	17.0061	15.0966	13.8083	12.4012	10.9455	9.87643
Other LTs	544.486	1065.76	1305.69	1655.86	892.962	1100.66	1167.99	1238.27	1258.4	1199.66	1178.04	1179.6	1152.53	1132.9	1136.27	1104.92	1057.45	1022.51	989.137	942.592	931.565	910.427	895.316	893.204	874.845	837.824	781.656	723.074	662.533	579.127	509.07	438.877	377.113	312.193	273.699	246.319	224.156	211.052	193.77	174.556	160.025
ICEV PC	4880.26	5549.91	6450.22	6382.28	7651.74	6921.67	6447.81	6611.23	6292.09	6162.21	6107.81	5980.35	5995.76	5913.84	5918.09	5714.17	5469.04	5283.96	4990.04	4438.73	3773.53	3457.81	3182.92	2914.89	2659.89	2393.03	2139.56	1893.43	1667.96	1414.31	1206.81	1186.63	1026.94	884.575	765.326	661.957	568.844	480.198	412.314	354.958	298.236
ICEV LT	4359.62	3997.54	3524.93	3459.65	5659.85	7492.67	8280.86	8778.31	8782.37	8313.33	8186.32	8169.64	7934.27	7742.92	7702.55	7469.58	7141.05	6934.76	6720.05	6216.25	5404.01	5157.97	4847.44	4593.67	4352.31	4084.32	3788.85	3536.98	3298.75	2972.58	2693.45	2328.45	2092.69	1888.85	1696.75	1513	1333.23	1145.16	1002.37	879.381	743.29
HEV PC	443.393	586.267	907.92	1269.64	735.867	557.925	322.535	214.407	251.432	226.664	239.821	526.316	543.715	556.514	556.54	614.01	623.488	606.852	580.885	536.317	485.309	458.71	431.205	405.156	379.67	347.046	309.804	284.94	260.427	234.981	212.838	198.354	177.389	158.52	141.859	124.652	109.572	96.2399	84.5176	74.1523	64.7244
HEV LT	64.4192	62.3412	49.7496	48.5253	42.1345	7.83931	10.4441	6.09661	11.6079	10.5203	26.0928	12.4899	9.80763	8.85697	8.7696	11.5937	13.9516	13.5103	13.0728	12.2616	11.0919	10.6263	9.99767	9.49249	9.04296	8.42117	7.65576	7.1818	6.73854	6.21858	5.75154	5.17371	4.6972	4.29417	3.92148	3.51129	3.1379	2.79362	2.49143	2.22147	1.9558
PHEV-10 PC	0	0	6.61124	15.3741	23.381	24.1764	23.1773	25.0541	1.50699	9.11135	82.858	112.873	129.658	129.213	126.316	130.92	120.937	131.187	139.112	143.304	152.165	158.635	165.737	172.167	177.275	172.969	161.928	159.879	156.927	154.186	150.098	0.000444	0.000254	0.000146	8.4e-05	4.7e-05	2.7e-05	1.6e-05	9e-06	5e-06	3e-06
PHEV-10 LT	0	0	0	0	0	0	1.65796	2.76019	87.4237	113.842	89.4613	105.768	134.701	168.203	203.801	222.936	231.965	214.258	202.018	193.603	186.583	169.911	148.3	131.071	113.044	93.9203	73.9311	62.9233	52.4805	43.4089	35.807	172.469	157.961	145.066	132.748	117.436	104.496	93.8464	83.2398	73.6625	65.4394
PHEV-40 PC	0	2.9e-05	0.00046	0.002929	0.191826	0.736228	0.020025	0.001177	0.016734	0.001032	1.75456	0.343907	0.047175	0.009429	0.003067	0.001268	0.000575	0.000247	0.000117	6.1e-05	3.5e-05	1.8e-05	9e-06	5e-06	3e-06	1e-06	1e-06	0	0	0	0	0	0	0	0	0	0	0	0	0	0
PHEV-40 LT	0	0	0	0	0	0	0	0	0.676673	0.403011	0.265221	0.04627	0.003043	0.000825	0.000271	9.5e-05	3.5e-05	1.3e-05	5e-06	2e-06	1e-06	1e-06	0	0	0	0	0	0	0	0	0	0	0	0	0	0	0	0	0	0	0
BEV-100 PC	0	0.00523	0.070441	0.272462	2.52855	5.68635	6.89718	7.706	31.4376	58.7829	151.314	216.414	282.492	412.929	579.954	785.682	959.891	1192.49	1507.32	1902.37	2380.04	2638.09	2929.07	3200.07	3517.93	3782.04	4071.65	4316.69	4564.5	4704.21	4865.58	5078.46	5224.43	5354.96	5518.54	5668.56	5791.28	5845.09	5949.51	6074.91	6160.67
BEV-100 LT	0.000211	0.005789	0.054301	0.230504	1.91504	8.61156	9.89718	10.9056	38.7587	68.3952	46.4732	83.6364	108.975	157.283	266.528	376.059	502.91	669.106	902.247	1203.72	1576.75	1766.27	1938.66	2111.29	2323.42	2509.98	2711.36	2901.06	3101.15	3227.95	3376.03	3561.83	3686.09	3828.96	3990.43	4134.09	4254.4	4318.01	4424.57	4545.17	4609.25
BEV-200 PC	0	0	1.6e-05	0.003219	0.035606	0.310076	0.048466	0.0967	0.968904	3.7436	5.85645	9.72216	16.4435	32.9021	51.7521	90.9015	134.367	202.185	310.605	479.145	736.126	814.807	903.326	985.093	1081.58	1161.48	1249.76	1323.64	1398.05	1441.04	1490.13	1554.87	1598.48	1637.85	1687.95	1733.4	1771.13	1788.42	1820.52	1858.22	1884.79
BEV-200 LT	0	0	0	0	0	0	0	0	0.985619	5.28357	4.09897	7.98712	13.5854	24.7397	52.7113	87.4046	139.048	223.265	367.585	606.131	994.112	1130.72	1262.97	1403.37	1574.36	1736.18	1912.18	2086.61	2271.89	2409.06	2562.27	2754.1	2900.18	3062.64	3238.66	3402.01	3544.04	3635.6	3761.47	3897.91	3985.16
HFCEV PC	0	0	2e-05	5.7e-05	0.000388	0.000542	0.001235	0.003528	0.026038	0.15574	7.05138	2.11571	3.32765	5.30077	7.01897	9.83048	12.4912	16.1015	21.2418	28.2664	37.1158	46.5751	58.1968	71.7438	88.3356	106.957	129.093	154.513	183.559	212.506	247.178	256.524	262.078	266.559	272.655	278.467	282.989	284.008	287.974	292.371	294.008
HFCEV LT	0	0	0	0	0	0.000129	0.00038	0.001152	0.007691	0.04958	1.45999	0.540566	0.852796	1.96626	3.04833	4.15029	5.74987	7.96843	11.3864	16.4076	23.438	30.8657	40.043	51.596	67.2459	86.3187	110.931	141.124	179.387	222.703	276.737	298.143	314.136	332.02	351.437	369.972	386.241	396.849	410.97	425.812	435.153
Full pricing / low-carbon H2
Other PCs	505.742	892.141	1457.43	1548.04	243.881	161.822	153.968	157.604	152.817	151.51	154.658	149.308	150.854	149.194	148.284	141.861	133.461	126.119	116.616	104.372	96.7813	79.1264	71.8179	66.2704	59.8121	52.6435	45.1802	38.3049	32.0736	25.7851	20.8257	16.5684	13.1482	10.1358	8.19547	6.82692	5.78075	5.03518	4.31723	3.64089	3.12878
Other LTs	544.486	1065.76	1305.69	1655.86	892.962	1100.66	1167.99	1238.27	1258.4	1199.66	1178.04	1178.38	1150.67	1128.66	1130.58	1098.48	1047.62	1008.49	968.878	915.095	891.603	797.719	772.681	748.191	709.246	656.305	589.861	525.094	461.709	386.377	324.285	267.329	219.827	173.744	145.024	124.116	107.355	95.9137	83.7638	71.8981	62.7034
ICEV PC	4880.26	5549.91	6450.22	6382.28	7651.74	6921.67	6447.81	6611.23	6292.09	6162.21	6107.81	5968.08	5967.5	5837.11	5807.99	5578.83	5377.16	5168.07	4805.71	4212.92	3518.88	2789.96	2423.66	2127.09	1851.88	1587.81	1347.42	1148.24	964.192	778.826	633.839	539.89	437.982	352.119	281.468	223.193	174.374	133.371	106.024	85.6007	67.346
ICEV LT	4359.62	3997.54	3524.93	3459.65	5659.85	7492.67	8280.86	8778.31	8782.37	8313.33	8186.32	8172.08	7940.46	7749.94	7722.46	7483.11	7062.72	6817.01	6535.43	5978.64	5111.33	4431.03	4091.05	3752.44	3430.02	3102.74	2768.11	2488.3	2216.59	1897.9	1630.72	1405.49	1208.01	1040.19	894.903	767.268	651.387	539.193	453.34	381.648	310.65
HEV PC	443.393	586.267	907.92	1269.64	735.867	557.925	322.535	214.407	251.432	226.664	239.821	527.657	543.359	552.24	550.752	606.296	612.204	591.429	561.322	512.414	457.954	403.59	369.365	341.713	313.014	278.526	240.633	205.851	181.927	158.982	139.191	124.494	106.989	92.0531	79.1254	66.4611	55.8382	47.0543	39.7039	33.6469	28.8125
HEV LT	64.4192	62.3412	49.7496	48.5253	42.1345	7.83931	10.4441	6.09661	11.6079	10.5203	26.0928	15.6106	11.8337	9.8711	9.22291	11.7132	13.881	13.3274	12.7893	11.893	10.6326	9.51681	8.97019	8.38796	7.82885	7.1174	6.27723	5.49978	4.99309	4.46491	3.99119	3.45273	3.05302	2.72938	2.46815	2.22537	2.0595	1.96878	1.94785	1.99645	2.096
PHEV-10 PC	0	0	6.61124	15.3741	23.381	24.1764	23.1773	25.0541	1.50699	9.11135	82.858	122.407	146.128	160.768	176.696	185.242	104.376	99.8998	96.0486	90.5689	89.4513	69.9214	63.9519	59.3035	55.0629	48.3331	41.1906	33.8967	30.56	28.3058	26.5622	8.38624	11.0505	15.1094	20.6778	26.2114	30.4193	31.9107	30.5073	28.1774	26.0519
PHEV-10 LT	0	0	0	0	0	0	1.65796	2.76019	87.4237	113.842	89.4613	99.5218	121.021	138.538	154.66	169.351	248.846	244.974	244.203	244.971	247.254	255.526	245.752	237.879	227.05	208.044	181.843	155.972	142.503	129.761	116.84	119.746	101.567	84.1868	66.3694	47.402	32.1766	21.978	15.4438	11.0623	7.89582
PHEV-40 PC	0	2.9e-05	0.00046	0.002929	0.191826	0.736228	0.020025	0.001177	0.016734	0.001032	1.75456	0.550818	0.079991	0.013507	0.003381	0.001173	0.000611	0.000237	0.000105	5.1e-05	2.9e-05	1.4e-05	7e-06	4e-06	2e-06	1e-06	1e-06	0	0	0	0	0	0	0	0	0	0	0	0	0	0
PHEV-40 LT	0	0	0	0	0	0	0	0	0.676673	0.403011	0.265221	0.067181	0.003093	0.000727	0.00022	8.1e-05	4.2e-05	1.7e-05	7e-06	4e-06	2e-06	1e-06	1e-06	0	0	0	0	0	0	0	0	0	0	0	0	0	0	0	0	0	0
BEV-100 PC	0	0.00523	0.070441	0.272462	2.52855	5.68635	6.89718	7.706	31.4376	58.7829	151.314	218.165	293.969	457.711	634.463	858.29	1058.04	1321.09	1701.68	2128.6	2630.84	3259.76	3553	3862.63	4210.77	4480.2	4761.88	4987.1	5210.93	5302.76	5420.31	5599.88	5691.28	5785.95	5917.52	6036.74	6129.51	6152.29	6233.1	6337.84	6401.3
BEV-100 LT	0.000211	0.005789	0.054301	0.230504	1.91504	8.61156	9.89718	10.9056	38.7587	68.3952	46.4732	85.5448	116.761	183.605	305.108	426.062	573.809	767.346	1045.96	1386.69	1792.13	2284.77	2537.02	2757.02	3011.88	3226.58	3440.81	3639.18	3839.32	3936.76	4055.56	4217.99	4318.76	4426.33	4556.69	4668.28	4754.83	4780.24	4856.33	4949.04	4979.43
BEV-200 PC	0	0	1.6e-05	0.003219	0.035606	0.310076	0.048466	0.0967	0.968904	3.7436	5.85645	9.76705	16.947	35.9523	55.5651	97.0732	144.206	217.337	339.202	516.996	782.26	963.113	1045.8	1132.42	1230.29	1304.93	1383.46	1444.67	1504.72	1528.27	1558.62	1606.43	1628.13	1651.04	1684.99	1714.67	1737.28	1740.61	1759.66	1784.52	1798.44
BEV-200 LT	0	0	0	0	0	0	0	0	0.985619	5.28357	4.09897	8.03475	14.2515	27.7576	57.8338	95.1914	152.178	245.296	408.441	669.97	1088.33	1410.88	1603.45	1786.95	2003.28	2203.35	2410.5	2609.91	2811.64	2941.52	3080.93	3261.56	3390.13	3520.82	3663.02	3787.58	3886.13	3929.01	4010.01	4102.06	4140.51
HFCEV PC	0	0	2e-05	5.7e-05	0.000388	0.000542	0.001235	0.003528	0.026038	0.15574	7.05138	1.8289	2.99893	4.98964	6.90881	10.3365	13.7582	18.5262	26.0339	35.6898	48.1761	55.8373	69.0252	85.3555	105.073	126.974	152.606	181.963	215.368	248.199	287.596	297.605	302.574	307.428	314.282	321	326.437	328.03	333.307	339.266	342.129
HFCEV LT	0	0	0	0	0	0.000129	0.00038	0.001152	0.007691	0.04958	1.45999	0.47293	0.781094	1.87818	3.04955	4.46136	6.47018	9.37666	14.1696	21.1405	31.1527	39.4862	52.6815	68.8108	90.6039	117.247	151.269	192.888	244.938	302.722	373.548	399.299	418.221	437.646	458.721	478.408	495.029	504.459	518.651	533.883	542.083
Well-to-wheel emissions pricing
Other PCs	505.742	892.141	1457.43	1548.04	243.88	161.822	153.967	157.604	152.816	151.51	154.658	149.321	150.863	149.172	148.214	142.896	135.044	127.872	118.52	106.426	99.1009	81.3867	74.0242	68.4724	61.9028	54.5677	46.877	39.7901	33.359	26.8471	21.7178	17.2264	13.6384	10.4793	8.45493	7.03397	5.95127	5.18435	4.44305	3.74286	3.21465
Other LTs	544.486	1065.76	1305.69	1655.86	892.96	1100.66	1167.99	1238.26	1258.4	1199.66	1178.04	1178.38	1150.66	1128.56	1130.34	1097.97	1044.41	1005.11	964.925	909.607	883.888	790.633	765.719	741.493	703.255	651.53	586.792	524.005	462.782	389.686	329.703	272.317	224.108	177.261	147.995	126.669	109.539	97.8122	85.37	73.2168	63.7934
ICEV PC	4880.26	5549.91	6450.22	6382.28	7651.74	6921.67	6447.81	6611.23	6292.09	6162.22	6107.81	5968.57	5967.96	5836.34	5805.72	5628.25	5446.88	5241.5	4891.76	4299.55	3594.98	2863.8	2490.98	2189.52	1908.9	1639.4	1393.36	1189.6	1001.71	811.871	663.558	562.799	456.576	367.215	293.781	232.984	181.609	138.589	109.776	88.2065	68.9081
ICEV LT	4359.62	3997.54	3524.93	3459.65	5659.85	7492.67	8280.86	8778.31	8782.38	8313.33	8186.34	8171.98	7940.24	7749.23	7720.86	7474.02	7034.98	6788.86	6507.19	5940.95	5065.85	4389.34	4052.32	3717.46	3400.16	3079.98	2754.38	2484.28	2223.34	1915.94	1660.06	1434.11	1232.61	1060.81	911.69	780.773	662.255	548.007	460.629	387.617	315.281
HEV PC	443.393	586.267	907.92	1269.64	735.867	557.925	322.535	214.407	251.431	226.663	239.83	527.361	543.049	551.841	550.242	604.538	614.505	594.773	565.595	517.547	463.208	408.695	374.391	346.753	317.909	283.087	244.678	209.699	185.503	162.264	142.244	126.937	109.131	93.9925	80.9416	68.1897	57.5234	48.4671	40.8475	34.5248	29.4095
HEV LT	0	0	0	0	0	0	0	0	0.713022	0.40628	0.506022	0.105553	0.022959	0.006227	0.001888	0.043298	0.016703	0.002194	0.000332	5.7e-05	1.1e-05	3e-06	1e-06	0	0	0	0	0	0	0	0	0	0	0	0	0	0	0	0	0	0
PHEV-10 PC	0	0	6.61124	15.3741	23.381	24.1764	23.1773	25.0541	1.50699	9.11136	82.858	122.402	146.113	160.724	176.593	185.601	104.257	99.5827	95.5219	89.9277	88.5428	69.3008	63.1542	58.3508	53.9454	47.0912	39.8421	32.578	29.1216	26.7029	24.768	7.55416	9.93558	13.6294	18.8528	24.3611	29.0043	30.9493	29.9109	27.8222	25.8524
PHEV-10 LT	0	0	0	0	0	0	1.65796	2.76019	87.4237	113.842	89.4613	99.5233	121.034	138.58	154.761	168.993	248.965	245.299	244.723	245.581	248.08	257.393	247.927	240.374	229.789	210.775	184.289	158.466	145.051	132.469	119.757	121.758	103.949	87.0908	69.8147	51.0477	35.5925	24.7047	17.5383	12.656	9.08268
PHEV-40 PC	0	2.9e-05	0.00046	0.002929	0.191826	0.736228	0.020025	0.001177	0.016734	0.001032	1.75456	0.553293	0.08072	0.013699	0.003448	0.001198	0.000625	0.000243	0.000107	5.3e-05	3e-05	1.4e-05	7e-06	4e-06	2e-06	1e-06	1e-06	0	0	0	0	0	0	0	0	0	0	0	0	0	0
PHEV-40 LT	0	0	0	0	0	0	0	0	0.676673	0.403011	0.265221	0.067435	0.003113	0.000734	0.000224	8.2e-05	4.3e-05	1.7e-05	8e-06	4e-06	2e-06	1e-06	1e-06	0	0	0	0	0	0	0	0	0	0	0	0	0	0	0	0	0	0
BEV-100 PC	0	0.00523	0.070441	0.272462	2.52856	5.68635	6.89718	7.706	31.4376	58.7829	151.314	218.972	295.409	461.326	640.136	823.076	1021.63	1280.72	1651.78	2082.79	2593.83	3227.08	3528.64	3848.02	4208.27	4491.6	4789.69	5032.77	5276.72	5389.8	5531.43	5713.87	5809.73	5907.68	6042.37	6164.04	6258.04	6280.01	6361.41	6466.53	6528.7
BEV-100 LT	0.000211	0.005789	0.054301	0.230504	1.91504	8.61156	9.89718	10.9056	38.7587	68.3952	46.4733	85.8623	117.361	185.249	308.208	436.259	585	781.665	1062.14	1406.41	1812	2301.56	2554.89	2776	3032.4	3249.8	3468.25	3673.86	3884.77	3996.31	4135.12	4304.52	4407.74	4517.81	4651.14	4765.37	4853.89	4879.79	4956.95	5050.68	5080.56
BEV-200 PC	0	0	1.6e-05	0.003219	0.035606	0.310076	0.048466	0.0967	0.968904	3.7436	5.85645	9.84288	17.16	36.6427	56.9005	89.7306	135.792	207.396	327.064	507.278	780.933	967.983	1056.96	1150.77	1257.43	1341.18	1430.31	1502.12	1573.9	1608.75	1651.43	1705.7	1733.36	1762.13	1802.47	1838.31	1866.51	1873.82	1898.09	1928.58	1947.39
BEV-200 LT	0	0	0	0	0	0	0	0	0.985619	5.28357	4.09898	8.09031	14.4104	28.2389	59.0647	98.8926	157.859	255.052	424.875	699.259	1139.03	1476.79	1682.64	1880.36	2114.49	2334.17	2564.75	2791.62	3026.55	3191.08	3373.67	3583.62	3733.92	3886.87	4052.72	4199.58	4317.79	4373.89	4472.11	4582.3	4632.59
HFCEV PC	0	0	2e-05	5.7e-05	0.000388	0.000542	0.001235	0.003528	0.026038	0.15574	7.05137	0.747318	1.14243	1.77141	2.2854	2.92622	3.66267	4.60583	6.01893	7.73774	9.78107	3.82937	4.15349	4.51024	4.86932	5.16453	5.44325	5.70038	5.92035	5.98644	6.09171	5.51135	4.90196	4.3548	3.89161	3.47453	3.08832	2.71198	2.40911	2.1429	1.8868
HFCEV LT	0	0	0	0	0	0.000129	0.00038	0.001152	0.007691	0.04958	1.45999	0.199204	0.307889	0.679786	1.03269	1.43483	1.93308	2.61503	3.68095	5.13908	7.08636	3.11864	3.65346	4.19052	4.8469	5.51218	6.25395	7.01698	7.84691	8.55052	9.31364	8.77924	8.09772	7.45966	6.87988	6.31142	5.74247	5.14395	4.64749	4.20308	3.74873
Well-to-wheel emissions pricing / low-cost HFCEV / low-carbon H2
Other PCs	505.742	892.141	1457.43	1548.04	243.881	161.822	153.968	157.604	152.817	151.51	154.657	149.302	150.826	149.101	148.102	142.712	134.749	127.42	117.861	105.502	97.8393	79.9394	72.1967	66.145	59.0501	49.3058	42.3755	35.7833	29.8725	23.9465	19.3083	15.274	12.0727	9.25801	7.46239	6.20357	5.24734	4.5725	3.91847	3.30184	2.8378
Other LTs	544.486	1065.76	1305.69	1655.86	892.962	1100.66	1167.99	1238.27	1258.4	1199.66	1178.04	1178.35	1150.6	1128.37	1129.95	1097.3	1043.31	1003.29	961.965	905.044	876.322	779.938	749.599	717.875	669.39	583.142	515.332	454.128	395.636	328.282	273.909	223.476	181.971	142.516	118.031	100.299	86.2294	76.6447	66.64	56.9716	49.5203
ICEV PC	4880.26	5549.91	6450.22	6382.28	7651.74	6921.67	6447.81	6611.23	6292.09	6162.21	6107.87	5968.08	5967.04	5835	5803.66	5622.95	5438	5227.54	4863.17	4259.97	3545.26	2806.1	2420.47	2103.38	1805.93	1454.77	1236.32	1049.78	879.303	709.055	577.755	496.18	402.215	323.177	258.258	204.848	160.265	123.227	98.4724	79.8911	63.18
ICEV LT	4359.62	3997.54	3524.93	3459.65	5659.85	7492.67	8280.86	8778.31	8782.37	8313.33	8186.42	8171.97	7940.24	7748.56	7719.44	7470.22	7028.71	6778.32	6486.28	5909.54	5019.19	4324.11	3958.27	3586.56	3219.12	2724.08	2387.68	2124.47	1874.49	1591.32	1360.74	1164.6	991.954	847.336	724.143	617.405	521.527	429.851	360.011	302.221	245.359
HEV PC	443.393	586.267	907.92	1269.64	735.867	557.925	322.535	214.407	251.432	226.664	239.82	527.639	543.268	551.926	550.153	604.072	613.49	592.983	562.776	513.464	457.862	404.017	368.541	339.455	309.024	267.721	230.951	196.798	173.217	150.571	130.685	112.285	95.7087	81.784	69.8603	58.3742	48.8672	40.8975	34.3085	28.9303	24.6568
HEV LT	64.4192	62.3412	49.7496	48.5253	42.1345	7.83931	10.4441	6.09661	11.6079	10.5203	26.0928	15.6105	11.8335	9.86905	9.21805	11.7006	13.7994	13.2251	12.6549	11.711	10.3996	9.27293	8.69256	8.07176	7.45781	6.56941	5.69607	4.95089	4.45772	3.94848	3.48768	2.89466	2.52638	2.23274	1.99704	1.78208	1.63367	1.54133	1.50666	1.52891	1.59461
PHEV-10 PC	0	0	6.61124	15.3741	23.381	24.1764	23.1773	25.0541	1.50699	9.11137	82.858	122.403	146.114	160.729	176.602	185.605	104.216	99.5156	95.4373	89.8278	88.5257	69.4908	63.5329	58.9961	55.0143	48.7193	42.0461	34.7141	31.2657	28.7906	26.6375	7.96422	10.4064	14.0949	19.0519	23.7817	27.2046	28.0301	26.3908	24.0486	21.9671
PHEV-10 LT	0	0	0	0	0	0	1.65796	2.76019	87.4237	113.842	89.4613	99.5223	121.034	138.575	154.752	168.989	249.005	245.338	244.756	245.573	247.902	256.87	247.004	238.86	227.382	207.205	179.402	152.924	138.314	124.274	109.834	105.955	88.5268	72.3012	56.0396	39.2499	26.132	17.4435	12.0442	8.51569	6.01917
PHEV-40 PC	0	2.9e-05	0.00046	0.002929	0.191826	0.736228	0.020025	0.001177	0.016734	0.001032	1.75457	0.553305	0.080721	0.013699	0.003448	0.001197	0.000625	0.000243	0.000107	5.3e-05	3e-05	1.5e-05	7e-06	4e-06	2e-06	1e-06	1e-06	0	0	0	0	0	0	0	0	0	0	0	0	0	0
PHEV-40 LT	0	0	0	0	0	0	0	0	0.676673	0.403012	0.265224	0.067427	0.003113	0.000734	0.000223	8.2e-05	4.3e-05	1.7e-05	8e-06	4e-06	2e-06	1e-06	1e-06	0	0	0	0	0	0	0	0	0	0	0	0	0	0	0	0	0	0
BEV-100 PC	0	0.00523	0.070441	0.272462	2.52855	5.68635	6.89712	7.70564	31.4364	58.7732	150.614	217.904	293.586	457.883	635.049	817.519	1014.23	1270.62	1642	2063.97	2559.92	3169.79	3441.88	3717.92	4015.86	4060.86	4335.32	4534.68	4737.85	4825.11	4940.76	5099.01	5182	5268.09	5388.4	5497.09	5582.06	5603.75	5678.05	5775.02	5834.96
BEV-100 LT	0.000211	0.005789	0.054301	0.230504	1.91504	8.61155	9.89709	10.9051	38.7573	68.3842	46.263	85.4753	116.72	184.114	306.32	434.394	582.478	778.173	1058.94	1400.31	1800.12	2279.48	2516.79	2713.1	2927.76	2981.35	3143.89	3309.71	3477.81	3553.64	3654.33	3784.68	3858.91	3940.31	4043.29	4130.13	4196.01	4209.6	4269.41	4345.3	4367.29
BEV-200 PC	0	0	1.6e-05	0.003219	0.035606	0.310076	0.048466	0.096696	0.968867	3.74299	5.82935	9.79481	17.054	36.3665	56.4384	89.1006	134.757	205.65	324.911	502.255	769.9	949.391	1028.92	1108.98	1195.9	1206.05	1287.24	1345.45	1404.48	1431.03	1465.48	1512.08	1535.73	1560.74	1596.45	1628.19	1653.45	1660.52	1682.53	1710.48	1728.4
BEV-200 LT	0	0	0	0	0	0	0	0	0.985582	5.28272	4.08032	8.05432	14.3326	28.063	58.6804	98.4095	157.029	253.539	422.672	693.819	1125.6	1450.98	1638.97	1809.71	1999.91	2072.32	2239.36	2411.3	2585.93	2695.57	2819.7	2968.57	3069.77	3174.01	3290.18	3391.75	3471.77	3504.16	3572.81	3653.23	3687.22
HFCEV PC	0	0	2e-05	5.7e-05	0.000388	0.000544	0.001266	0.003694	0.027845	0.17007	7.72935	2.18434	3.87791	6.95182	10.4218	15.5348	22.6231	33.1168	50.6374	75.8041	111.758	146.622	204.544	284.705	394.07	809.057	863.921	907.847	949.19	967.565	991.592	1015.73	1023.34	1030.75	1044.77	1058.04	1066.92	1063.27	1071.01	1081.14	1082.07
HFCEV LT	0	0	0	0	0	0.000129	0.00039	0.001207	0.008225	0.054153	1.59425	0.564102	1.01161	2.70079	4.77943	7.79446	12.32	19.557	32.4223	53.1732	86.1781	124.224	188.817	280.715	419.938	929.665	1011.5	1094.32	1179.65	1237.54	1298.59	1359.42	1395.58	1432.89	1475.53	1513.23	1541.29	1547.57	1569.01	1593.7	1597.51

## Sheet: 5 mpg
Fleet average fuel economy, miles per gallon (EPA-rated, on-road)
Scenario	2010	2011	2012	2013	2014	2015	2016	2017	2018	2019	2020	2021	2022	2023	2024	2025	2026	2027	2028	2029	2030	2031	2032	2033	2034	2035	2036	2037	2038	2039	2040	2041	2042	2043	2044	2045	2046	2047	2048	2049	2050
Direct-emissions-pricing only	23.5342	23.8503	25.6638	26.406	25.7118	24.9277	24.9432	25.4637	25.9228	26.9541	28.1584	29.6414	31.0552	32.8903	34.4908	36.2215	36.9668	37.8758	39.1086	40.9223	43.6857	48.1969	49.728	51.4203	53.2654	55.0463	56.9674	58.6208	60.2791	62.0114	63.5933	65.0899	66.4272	67.6603	68.7423	69.7019	70.5472	71.2859	71.9005	72.4339	72.9615
Full pricing	23.5342	23.8503	25.6638	26.406	25.7118	24.9277	24.9432	25.4637	25.9228	26.9541	28.1584	29.6425	31.0642	32.8285	34.3968	36.1043	36.7594	37.5653	38.5906	40.1938	42.6781	43.7765	45.0295	46.2015	47.5412	48.8789	50.405	51.8095	53.1826	54.7016	56.122	57.6122	59.0237	60.3695	61.6255	62.8044	63.9085	64.9383	65.8491	66.6951	67.5722
Full pricing / low-carbon H2	23.5342	23.8503	25.6638	26.406	25.7118	24.9277	24.9432	25.4637	25.9228	26.9541	28.1584	29.6408	31.0543	32.8888	34.4883	36.2195	36.9645	37.873	39.1096	40.9194	43.6732	46.6753	48.2866	49.93	51.7337	53.4813	55.3624	57.0015	58.5754	60.1829	61.587	63.0226	64.2902	65.4504	66.4611	67.3479	68.1221	68.7952	69.3483	69.8272	70.3035
Well-to-wheel emissions pricing	23.5342	23.8503	25.6638	26.406	25.7118	24.9277	24.9432	25.4637	25.9228	26.9541	28.1584	29.6414	31.0557	32.8938	34.4983	35.7089	36.459	37.3682	38.5917	40.4286	43.2196	46.2566	47.9193	49.619	51.4951	53.3324	55.3277	57.1078	58.8578	60.6928	62.3751	63.9717	65.4033	66.7233	67.8817	68.9064	69.8061	70.5893	71.2401	71.8041	72.3556
Well-to-wheel emissions pricing / low-cost HFCEV / low-carbon H2	23.5342	23.8503	25.6638	26.406	25.7118	24.9277	24.9432	25.4637	25.9228	26.9541	28.1578	29.6407	31.0544	32.8912	34.4938	35.7055	36.4547	37.3627	38.5956	40.4234	43.1867	46.1646	47.7445	49.3029	50.9362	51.8542	53.5003	54.8602	56.1587	57.4818	58.6513	59.7369	60.7062	61.5802	62.3332	62.9869	63.5563	64.0531	64.4624	64.8255	65.2008

## Sheet: 6 mat
Total vehicle fleet material use, Mt
																																														Increase over "Direct only"
	2010	2011	2012	2013	2014	2015	2016	2017	2018	2019	2020	2021	2022	2023	2024	2025	2026	2027	2028	2029	2030	2031	2032	2033	2034	2035	2036	2037	2038	2039	2040	2041	2042	2043	2044	2045	2046	2047	2048	2049	2050		Sum			2050 (rel.)	Cumulative (abs.)
Direct-emissions-pricing only
stainl. steel	11.8114	13.5193	14.9227	15.6931	16.9974	17.5423	17.195	17.2576	16.7813	15.2588	14.3298	13.682	12.3262	10.7516	10.8147	9.62909	9.47171	9.68808	10.0651	10.3961	10.8629	11.0995	11.3274	11.5875	11.9616	12.2028	12.4776	12.7485	13.0815	13.1119	13.2716	13.5699	13.6922	13.8604	14.1388	14.3853	14.5755	14.6056	14.7921	15.0372	15.1337		545.657	Mt total
autom. steel	0	0	9.97276e-10	2.85081e-09	1.94725e-08	0.0219206	0.0321553	0.0463142	0.0530603	0.0708399	0.0873311	0.103163	0.125653	0.152663	0.152364	0.172983	0.166143	0.165019	0.164432	0.159907	0.153954	0.152378	0.150773	0.150236	0.150902	0.150406	0.150004	0.150106	0.150825	0.148518	0.148224	0.148456	0.147138	0.146537	0.147083	0.147708	0.147923	0.146535	0.147023	0.148233	0.148083		4.80499	Mt total
iron	1.90471	2.17625	2.3902	2.49717	2.73679	2.80796	2.74911	2.74559	2.64541	2.36413	2.18185	2.03524	1.7762	1.46917	1.45741	1.21184	1.16426	1.1563	1.15197	1.11972	1.07718	1.06422	1.04936	1.04085	1.03893	1.02724	1.01481	1.00545	0.999593	0.97113	0.954494	0.950525	0.936601	0.927442	0.92653	0.925803	0.922893	0.910855	0.910637	0.915151	0.911307		60.2223	Mt total
cast Al	0.349732	0.39952	0.438776	0.458385	0.503518	0.97913	1.18298	1.4794	1.60995	1.938	2.25102	2.57493	3.00961	3.53673	3.55138	3.96829	3.84179	3.85284	3.89292	3.86609	3.83571	3.84005	3.84266	3.86639	3.92325	3.94406	3.96708	3.99398	4.03105	3.97999	3.97132	4.01252	4.00692	4.01851	4.05933	4.09892	4.12525	4.10541	4.13514	4.18428	4.19522		127.822	Mt total
wrought Al	0.847353	0.971325	1.07672	1.13855	1.22108	1.55873	1.67065	1.8683	1.9329	2.07317	2.23518	2.42342	2.64406	2.91493	2.93075	3.15018	3.0599	3.08044	3.12946	3.13287	3.14276	3.1604	3.17651	3.20863	3.2693	3.29881	3.33133	3.3662	3.41032	3.37937	3.38327	3.42987	3.43465	3.45338	3.49715	3.53844	3.5677	3.55689	3.58789	3.63516	3.64883		114.537	Mt total
copper	0.370211	0.426224	0.478334	0.513795	0.536101	0.588104	0.58979	0.615546	0.625718	0.621774	0.633185	0.662816	0.674779	0.694885	0.720104	0.751521	0.762273	0.80716	0.877454	0.962216	1.07982	1.13287	1.18623	1.24128	1.31188	1.36741	1.4288	1.48723	1.55181	1.5814	1.62411	1.68404	1.71904	1.75856	1.80992	1.85613	1.89391	1.90931	1.94377	1.98522	2.00709		46.4718	Mt total
plastics	2.13481	2.44245	2.69195	2.82545	3.06826	3.32753	3.34103	3.4549	3.40672	3.25482	3.19928	3.19185	3.1063	3.01612	3.0223	2.95762	2.87853	2.90757	2.9681	2.99059	3.02527	3.05308	3.07885	3.1175	3.18422	3.21885	3.25919	3.30073	3.35607	3.33532	3.35004	3.399	3.40846	3.43105	3.48088	3.52616	3.55889	3.55266	3.58699	3.63678	3.65153		130.698	Mt total
other	1.55278	1.77612	1.958	2.05561	2.23855	2.39344	2.38725	2.44747	2.42962	2.3075	2.2561	2.24383	2.16124	2.07587	2.12696	2.08889	2.09499	2.19342	2.35076	2.53138	2.78213	2.89779	3.01348	3.13492	3.29356	3.4151	3.55047	3.68042	3.82718	3.88754	3.98252	4.11601	4.19014	4.27597	4.39201	4.49609	4.58038	4.61142	4.68924	4.78424	4.83184		126.102	Mt total
																																											1.15631	Gt total
Full pricing
stainl. steel	11.8114	13.5193	14.9227	15.6931	16.9974	17.5423	17.195	17.2576	16.7813	15.2588	14.3298	13.6835	12.3325	10.7763	10.8429	9.67188	9.53134	9.77072	10.192	10.5594	11.062	11.6068	11.8997	12.2052	12.6227	12.8913	13.1858	13.4703	13.8179	13.8381	13.9926	14.2758	14.3748	14.5141	14.7676	14.9864	15.1458	15.1393	15.2967	15.5148	15.5775		558.854	Mt total		0.029322	13.1975
autom. steel	0	0	9.97276e-10	2.85081e-09	1.94725e-08	0.0219206	0.0321553	0.0463142	0.0530603	0.0708399	0.0873311	0.103086	0.125512	0.15226	0.151961	0.172333	0.165159	0.163685	0.162423	0.157335	0.150772	0.144859	0.142595	0.141102	0.14075	0.13938	0.138047	0.13723	0.136668	0.133317	0.13163	0.131677	0.130341	0.129662	0.130003	0.130494	0.130668	0.129438	0.129893	0.131031	0.131041		4.50597	Mt total		-0.115085	-0.299019
iron	1.90471	2.17625	2.3902	2.49717	2.73679	2.80796	2.74911	2.74559	2.64541	2.36413	2.18185	2.03483	1.77504	1.46615	1.45374	1.20874	1.15965	1.14997	1.14214	1.10752	1.06275	1.0252	1.00879	0.997098	0.992586	0.979757	0.967356	0.958885	0.954308	0.92936	0.916423	0.915033	0.904226	0.897965	0.899855	0.902078	0.902241	0.893428	0.896006	0.903201	0.902285		59.5058	Mt total		-0.00989991	-0.716515
cast Al	0.349732	0.39952	0.438776	0.458385	0.503518	0.97913	1.18298	1.4794	1.60995	1.938	2.25102	2.57489	3.00975	3.53581	3.55242	3.96716	3.83917	3.84952	3.8875	3.86015	3.8295	3.82029	3.82919	3.85373	3.91257	3.93727	3.96481	3.99819	4.04013	3.99577	3.99464	4.04117	4.03946	4.05349	4.0965	4.13839	4.16675	4.14816	4.17938	4.23003	4.24201		128.178	Mt total		0.0111542	0.356166
wrought Al	0.847353	0.971325	1.07672	1.13855	1.22108	1.55873	1.67065	1.8683	1.9329	2.07317	2.23518	2.42361	2.64451	2.91557	2.93305	3.152	3.06214	3.08378	3.13435	3.13988	3.15207	3.18109	3.20581	3.24202	3.30753	3.34224	3.37988	3.4205	3.46968	3.44353	3.4533	3.50248	3.50866	3.52752	3.57146	3.61286	3.64179	3.62957	3.65996	3.70679	3.71915		115.761	Mt total		0.0192729	1.22394
copper	0.370211	0.426224	0.478334	0.513795	0.536101	0.588104	0.58979	0.615546	0.625718	0.621774	0.633185	0.663446	0.676665	0.701055	0.727783	0.761305	0.776759	0.827248	0.908354	1.00166	1.12762	1.25607	1.32286	1.38943	1.47085	1.53333	1.59917	1.6598	1.72659	1.75226	1.79186	1.84669	1.87521	1.90739	1.9521	1.99111	2.02099	2.02713	2.05419	2.08874	2.10217		49.5386	Mt total		0.0473698	3.0668
plastics	2.13481	2.44245	2.69195	2.82545	3.06826	3.32753	3.34103	3.4549	3.40672	3.25482	3.19928	3.19172	3.10692	3.01859	3.0258	2.96206	2.88299	2.91383	2.97771	3.00338	3.04121	3.0936	3.12823	3.17062	3.24118	3.27858	3.32117	3.36591	3.42286	3.40176	3.41652	3.46679	3.47487	3.49478	3.54225	3.58482	3.61455	3.60475	3.63605	3.68297	3.69424		131.908	Mt total		0.011694	1.21021
other	1.55278	1.77612	1.958	2.05561	2.23855	2.39344	2.38725	2.44747	2.42962	2.3075	2.2561	2.24467	2.16477	2.0886	2.14257	2.10937	2.12551	2.23577	2.41585	2.61434	2.88238	3.15719	3.30123	3.44556	3.62531	3.75939	3.90162	4.03363	4.18156	4.2298	4.31351	4.43434	4.49354	4.5624	4.66279	4.75012	4.81637	4.82699	4.88801	4.96721	4.99619		132.173	Mt total		0.0340138	6.07083
																																											1.18042	Gt total		0.0208506	24.1099
Difference "direct" - "full"
stainl. steel	0	0	0	0	0	0	0	0	0	0	0	0.00150628	0.00623672	0.0247263	0.0282667	0.0427865	0.059629	0.0826418	0.126929	0.163254	0.199059	0.507263	0.572248	0.617679	0.661131	0.68851	0.708165	0.721804	0.736387	0.72625	0.72098	0.705887	0.682609	0.653744	0.628795	0.601059	0.570302	0.533668	0.504602	0.477601	0.443751
autom. steel	0	0	0	0	0	0	0	0	0	0	0	-7.70072e-05	-0.00014043	-0.000403172	-0.000402688	-0.000649755	-0.000983168	-0.0013344	-0.00200887	-0.00257217	-0.00318238	-0.00751964	-0.00817827	-0.00913426	-0.0101514	-0.011026	-0.011957	-0.0128759	-0.0141568	-0.0152007	-0.0165948	-0.0167791	-0.0167971	-0.0168745	-0.0170796	-0.0172142	-0.0172545	-0.017097	-0.01713	-0.0172017	-0.0170422
iron	0	0	0	0	0	0	0	0	0	0	0	-0.000411807	-0.00116473	-0.00301614	-0.00366956	-0.0031027	-0.00461738	-0.00633102	-0.00982578	-0.0122084	-0.0144225	-0.0390129	-0.0405733	-0.0437525	-0.0463443	-0.0474859	-0.0474554	-0.0465691	-0.0452845	-0.0417702	-0.0380718	-0.0354912	-0.032375	-0.0294769	-0.0266755	-0.0237244	-0.0206517	-0.017427	-0.0146311	-0.0119502	-0.00902186
cast Al	0	0	0	0	0	0	0	0	0	0	0	-3.24251e-05	0.00013342	-0.000927924	0.0010377	-0.00113095	-0.00262121	-0.00331553	-0.00542711	-0.00594693	-0.00621334	-0.0197629	-0.0134648	-0.0126582	-0.0106744	-0.00679034	-0.00226973	0.00421221	0.00908269	0.0157832	0.0233253	0.0286429	0.0325355	0.034975	0.0371759	0.0394662	0.0414993	0.0427448	0.0442393	0.045754	0.0467942
wrought Al	0	0	0	0	0	0	0	0	0	0	0	0.000195132	0.000448581	0.000641713	0.00230382	0.00182688	0.00223888	0.00333865	0.00489682	0.00700952	0.00931004	0.0206907	0.0292965	0.0333912	0.0382321	0.0434347	0.0485553	0.0542943	0.0593625	0.0641653	0.0700312	0.0726061	0.0740086	0.0741332	0.0743088	0.0744178	0.0740937	0.0726782	0.0720676	0.071636	0.0703236
copper	0	0	0	0	0	0	0	0	0	0	0	0.000629245	0.0018852	0.00616999	0.00767822	0.00978356	0.0144863	0.0200879	0.0309004	0.0394417	0.0478029	0.123199	0.136629	0.148155	0.158966	0.165922	0.170368	0.172574	0.17478	0.170867	0.167753	0.162645	0.156163	0.14883	0.142178	0.134984	0.127081	0.117823	0.110424	0.10352	0.0950755
plastics	0	0	0	0	0	0	0	0	0	0	0	-0.000124553	0.000616479	0.00247894	0.00349982	0.00444332	0.00446102	0.00626426	0.00960931	0.0127953	0.0159419	0.0405178	0.0493803	0.0531178	0.0569607	0.0597327	0.0619846	0.0651748	0.0667993	0.0664422	0.0664782	0.0677818	0.0664113	0.0637244	0.0613675	0.0586552	0.0556548	0.0520846	0.0490613	0.046191	0.0427012
other	0	0	0	0	0	0	0	0	0	0	0	0.000839256	0.00352231	0.0127336	0.0156087	0.0204851	0.03052	0.0423576	0.0650894	0.0829619	0.100252	0.2594	0.287755	0.310639	0.331751	0.344298	0.351152	0.353211	0.354376	0.342259	0.330992	0.318331	0.3034	0.28643	0.270779	0.254032	0.235995	0.215579	0.19877	0.182963	0.164349
Well-to-wheel emissions pricing
stainl. steel	11.7302	13.4378	14.8575	15.6297	16.9421	17.5326	17.1824	17.2505	16.769	15.2478	14.3036	13.6684	12.3221	10.7696	10.8378	9.65518	9.51128	9.75225	10.1746	10.5492	11.064	11.6134	11.9119	12.2224	12.645	12.9181	13.2166	13.5045	13.8549	13.8763	14.0317	14.3157	14.4145	14.5533	14.8063	15.0245	15.1831	15.1753	15.332	15.5496	15.6114		558.949	Mt total		0.0315647	13.292
autom. steel	0	0	9.97276e-10	2.85081e-09	1.94725e-08	0.0219125	0.0321398	0.0463018	0.0530347	0.0708068	0.0872272	0.103013	0.125441	0.152175	0.151876	0.172349	0.165099	0.163631	0.162385	0.157233	0.150582	0.144678	0.142386	0.140871	0.1405	0.139121	0.137788	0.136975	0.136417	0.133083	0.131416	0.13149	0.130185	0.129538	0.129909	0.130431	0.130637	0.129435	0.129917	0.131082	0.131116		4.50218	Mt total		-0.114579	-0.302809
iron	1.90471	2.17625	2.3902	2.49717	2.73679	2.80796	2.74911	2.74559	2.64541	2.36413	2.18186	2.03479	1.77492	1.46583	1.45314	1.20891	1.15915	1.149	1.14016	1.10385	1.05669	1.017	0.997133	0.980877	0.970067	0.93458	0.919545	0.909512	0.903574	0.878618	0.865497	0.863938	0.853709	0.847968	0.850079	0.852513	0.853056	0.845178	0.848054	0.855356	0.855031		58.6469	Mt total		-0.0617527	-1.57541
cast Al	0.348114	0.397897	0.437477	0.457121	0.502417	0.978735	1.18235	1.47894	1.60906	1.93695	2.24791	2.57276	3.00782	3.53382	3.5507	3.96525	3.83562	3.8463	3.88471	3.85743	3.82717	3.81859	3.82787	3.85282	3.91212	3.93739	3.96555	3.99952	4.04194	3.99804	3.99738	4.04444	4.04316	4.05759	4.10099	4.14325	4.17195	4.1536	4.18511	4.23606	4.24828		128.194	Mt total		0.0126469	0.372157
wrought Al	0.840079	0.964029	1.07088	1.13286	1.21613	1.55773	1.66928	1.86746	1.93137	2.07165	2.23113	2.42106	2.64245	2.91373	2.9315	3.14956	3.05845	3.08042	3.13135	3.1374	3.15063	3.18037	3.2057	3.24251	3.30866	3.34403	3.38234	3.42356	3.47324	3.44746	3.45759	3.50717	3.5136	3.53269	3.57685	3.61845	3.64754	3.63539	3.66591	3.71289	3.72534		115.77	Mt total		0.0209687	1.23357
copper	0.365179	0.421177	0.474292	0.509862	0.532676	0.587477	0.588967	0.61507	0.624874	0.620997	0.631245	0.662292	0.675857	0.700646	0.727709	0.758414	0.773657	0.824364	0.905558	1.00045	1.129	1.25826	1.32622	1.39381	1.47626	1.53963	1.60622	1.66747	1.73474	1.76053	1.80018	1.85501	1.88333	1.91525	1.95972	1.99844	2.028	2.03374	2.06052	2.09483	2.10796		49.6299	Mt total		0.0502575	3.15805
plastics	2.12119	2.42879	2.68102	2.81481	3.059	3.32583	3.33881	3.45361	3.40445	3.25273	3.19406	3.18863	3.10464	3.01683	3.0243	2.95934	2.8791	2.91027	2.97448	3.00095	3.04026	3.09339	3.12879	3.17188	3.24319	3.28132	3.32464	3.37	3.4275	3.40675	3.42184	3.47246	3.48073	3.50079	3.54842	3.59111	3.62092	3.61112	3.6425	3.68951	3.70081		131.901	Mt total		0.0134951	1.20306
other	1.5433	1.76661	1.95039	2.04821	2.2321	2.39228	2.38573	2.4466	2.42807	2.30609	2.25263	2.24265	2.1634	2.08806	2.14269	2.10371	2.11913	2.22984	2.41009	2.61191	2.88547	3.16206	3.30862	3.45513	3.63714	3.77312	3.91698	4.05032	4.19931	4.24784	4.33169	4.45257	4.51138	4.57973	4.67963	4.76639	4.83199	4.84181	4.90226	4.98099	5.00939		132.387	Mt total		0.0367464	6.28508
																																											1.17998	Gt total		0.0204665	23.6657
Difference "well-to-wheel" - "direct"
stainl. steel	-0.0811625	-0.0814146	-0.065186	-0.0634254	-0.0552412	-0.00972948	-0.0125266	-0.00707944	-0.0123776	-0.0109202	-0.0262614	-0.0135261	-0.00409552	0.018079	0.0231496	0.0260857	0.0395703	0.0641667	0.109572	0.153141	0.201109	0.513857	0.584513	0.634915	0.683487	0.715291	0.738993	0.756012	0.773415	0.764451	0.760101	0.745774	0.72227	0.692899	0.667551	0.639202	0.607609	0.569732	0.539938	0.512411	0.477693
autom. steel	0	0	0	0	0	-8.07115e-06	-1.54307e-05	-1.24399e-05	-2.56726e-05	-3.31471e-05	-0.000103934	-0.00015075	-0.000211434	-0.000487857	-0.000487792	-0.00063358	-0.00104316	-0.00138823	-0.00204711	-0.00267391	-0.00337203	-0.00769999	-0.00838757	-0.00936483	-0.0104018	-0.0112846	-0.0122157	-0.0131313	-0.0144078	-0.0154344	-0.0168079	-0.0169652	-0.0169531	-0.0169991	-0.0171738	-0.017277	-0.0172863	-0.0170995	-0.0171055	-0.0171515	-0.0169673
iron	-0.00921056	-0.00923918	-0.00739751	-0.0071977	-0.00626896	-0.00110399	-0.00142125	-0.000803234	-0.00140402	-0.0012386	-0.00297797	-0.00211794	-0.00239218	-0.00404256	-0.00474821	-0.00330859	-0.00530687	-0.00693474	-0.0102799	-0.0130206	-0.0157388	-0.0402794	-0.0420118	-0.0453203	-0.0480379	-0.0492437	-0.0492233	-0.0483142	-0.0469923	-0.0433593	-0.0395171	-0.0367647	-0.0334505	-0.0303434	-0.0273331	-0.024169	-0.0208862	-0.0174629	-0.0144852	-0.0116343	-0.00854461
cast Al	-0.0016179	-0.00162293	-0.00129942	-0.00126433	-0.00110119	-0.000394962	-0.000634009	-0.000450939	-0.000886128	-0.00104323	-0.00311212	-0.00216498	-0.00179577	-0.00291005	-0.000682932	-0.00304164	-0.00616866	-0.00653671	-0.00821143	-0.00866477	-0.00854225	-0.0214587	-0.0147898	-0.0135726	-0.0111231	-0.00667573	-0.00153443	0.00553401	0.0108935	0.0180519	0.0260627	0.0319159	0.0362348	0.0390775	0.0416644	0.0443308	0.0467002	0.0481856	0.0499688	0.0517809	0.0530566
wrought Al	-0.00727418	-0.00729678	-0.00584229	-0.00568449	-0.00495098	-0.00100372	-0.00137455	-0.000837482	-0.00152842	-0.00151973	-0.00405021	-0.00235994	-0.00161809	-0.00119981	0.000747536	-0.000614795	-0.00144845	-2.71561e-05	0.00189502	0.00452806	0.00786733	0.0199706	0.0291854	0.0338761	0.0393576	0.0452211	0.0510081	0.0573569	0.0629205	0.0680963	0.0743225	0.0772915	0.0789536	0.0793041	0.0796971	0.0800064	0.079841	0.0784925	0.0780148	0.0777347	0.0765111
copper	-0.00503205	-0.00504768	-0.00404151	-0.00393235	-0.00342493	-0.000627465	-0.000823022	-0.000476245	-0.000844655	-0.000776665	-0.00194075	-0.000524765	0.0010777	0.0057612	0.00760468	0.00689213	0.0113844	0.0172035	0.0281039	0.0382342	0.049182	0.125389	0.139986	0.152529	0.164385	0.172217	0.177416	0.180239	0.182923	0.179134	0.176069	0.170967	0.164286	0.156694	0.149794	0.142315	0.134088	0.124434	0.11675	0.109609	0.100871
plastics	-0.0136184	-0.0136607	-0.0109377	-0.0106422	-0.00926902	-0.00169552	-0.00222229	-0.00128498	-0.00227719	-0.00209101	-0.00521756	-0.00321978	-0.00166766	0.000716225	0.00199498	0.00171563	0.000574767	0.00270644	0.00637856	0.0103656	0.0149924	0.0403071	0.0499387	0.0543811	0.0589723	0.062469	0.0654545	0.0692689	0.0714371	0.0714296	0.0717986	0.0734522	0.0722729	0.069735	0.0675361	0.0649481	0.0620313	0.0584611	0.0555107	0.0527369	0.0492776
other	-0.00947809	-0.00950753	-0.00761237	-0.00740676	-0.00645103	-0.00116753	-0.00152274	-0.000875039	-0.00154505	-0.00140389	-0.0034701	-0.00118098	0.00215803	0.0121863	0.015733	0.0148192	0.0241398	0.0364202	0.0593302	0.0805339	0.103338	0.264268	0.29514	0.320213	0.34358	0.358019	0.366508	0.369901	0.372127	0.360299	0.349175	0.336565	0.321244	0.303757	0.287621	0.270305	0.251614	0.23039	0.213016	0.196748	0.177553
Full pricing / low-carbon H2
stainl. steel	11.8114	13.5193	14.9227	15.6931	16.9974	17.5423	17.195	17.2576	16.7813	15.2588	14.3298	13.6832	12.332	10.7757	10.8419	9.67116	9.53051	9.76968	10.1916	10.5579	11.0581	11.5989	11.8878	12.188	12.5982	12.8575	13.1397	13.409	13.7373	13.7354	13.8621	14.1301	14.2176	14.3451	14.5862	14.7932	14.9422	14.9284	15.077	15.2862	15.3428		556.383	Mt total		0.0138169	10.7262
autom. steel	0	0	9.97276e-10	2.85081e-09	1.94725e-08	0.0219206	0.0321553	0.0463142	0.0530603	0.0708399	0.0873311	0.103131	0.12558	0.152373	0.152106	0.172521	0.165417	0.164046	0.162943	0.1581	0.151881	0.146468	0.144682	0.143774	0.144178	0.143684	0.14345	0.143952	0.145036	0.143435	0.143897	0.144671	0.143865	0.143718	0.144691	0.145753	0.146408	0.145459	0.146339	0.147926	0.148166		4.71927	Mt total		0.00055789	-0.085722
iron	1.90471	2.17625	2.3902	2.49717	2.73679	2.80796	2.74911	2.74559	2.64541	2.36413	2.18185	2.03481	1.77498	1.46604	1.45356	1.20845	1.15923	1.14937	1.14114	1.10614	1.0609	1.02269	1.00563	0.993168	0.9877	0.973776	0.960081	0.950093	0.943749	0.917019	0.901965	0.900114	0.889202	0.88282	0.884509	0.886534	0.88656	0.877795	0.880229	0.887225	0.886285		59.2709	Mt total		-0.0274563	-0.951381
cast Al	0.349732	0.39952	0.438776	0.458385	0.503518	0.97913	1.18298	1.4794	1.60995	1.938	2.25102	2.57483	3.00962	3.53553	3.55202	3.96643	3.83815	3.84807	3.88525	3.85695	3.82494	3.81377	3.82075	3.84299	3.89886	3.92007	3.94327	3.97145	4.00704	3.95595	3.9466	3.99009	3.98659	3.99876	4.03963	4.07946	4.10608	4.08655	4.11621	4.16516	4.17622		127.348	Mt total		-0.00452978	-0.474357
wrought Al	0.847353	0.971325	1.07672	1.13855	1.22108	1.55873	1.67065	1.8683	1.9329	2.07317	2.23518	2.42353	2.64437	2.91529	2.93264	3.15134	3.06122	3.08248	3.13244	3.13709	3.14798	3.17509	3.19793	3.23185	3.29436	3.32549	3.35865	3.39384	3.43639	3.40305	3.40401	3.44965	3.45347	3.46993	3.5112	3.55005	3.57678	3.56328	3.59175	3.63655	3.64771		114.893	Mt total		-0.000306064	0.356546
copper	0.370211	0.426224	0.478334	0.513795	0.536101	0.588104	0.58979	0.615546	0.625718	0.621774	0.633185	0.663381	0.676584	0.700951	0.727659	0.761288	0.776783	0.827323	0.908755	1.00202	1.12774	1.25571	1.32204	1.38798	1.46847	1.52973	1.59386	1.65232	1.71622	1.73846	1.77368	1.8258	1.85207	1.88198	1.9243	1.96106	1.98895	1.9936	2.01899	2.05188	2.06413		49.1725	Mt total		0.0284214	2.70069
plastics	2.13481	2.44245	2.69195	2.82545	3.06826	3.32753	3.34103	3.4549	3.40672	3.25482	3.19928	3.1917	3.10689	3.01855	3.02573	2.96199	2.88291	2.91372	2.97762	3.0032	3.04077	3.09272	3.12691	3.16875	3.23855	3.275	3.31632	3.35948	3.41445	3.39108	3.40301	3.45163	3.45863	3.47742	3.52371	3.56512	3.59382	3.58328	3.61366	3.65966	3.6703		131.654	Mt total		0.00513842	0.956087
other	1.55278	1.77612	1.958	2.05561	2.23855	2.39344	2.38725	2.44747	2.42962	2.3075	2.2561	2.24464	2.16476	2.08868	2.14269	2.10989	2.12634	2.23703	2.41832	2.61744	2.88594	3.1611	3.30549	3.45008	3.62992	3.7638	3.90536	4.03629	4.18247	4.22806	4.30816	4.42504	4.48073	4.54606	4.6429	4.72688	4.79006	4.79818	4.85667	4.93344	4.9605		131.969	Mt total		0.026628	5.86717
																																											1.17541	Gt total		0.0165139	19.0952
Difference "full/low-carbon H2" - "direct"
stainl. steel	0	0	0	0	0	0	0	0	0	0	0	0.00120637	0.00579681	0.024095	0.0272598	0.0420694	0.0588003	0.0815934	0.126536	0.16179	0.195203	0.499356	0.560331	0.600484	0.636618	0.654699	0.662086	0.66046	0.65581	0.623511	0.590499	0.560214	0.52533	0.484727	0.447357	0.407858	0.366693	0.32281	0.284915	0.248959	0.209102
autom. steel	0	0	0	0	0	0	0	0	0	0	0	-3.26191e-05	-7.26092e-05	-0.000290304	-0.000258033	-0.000462324	-0.000725997	-0.000972918	-0.00148903	-0.00180696	-0.00207286	-0.00591049	-0.00609107	-0.00646133	-0.00672416	-0.00672168	-0.00655347	-0.00615433	-0.00578889	-0.00508286	-0.00432772	-0.0037842	-0.00327332	-0.00281931	-0.0023915	-0.00195552	-0.0015151	-0.00107561	-0.000683462	-0.000306907	8.26142e-05
iron	0	0	0	0	0	0	0	0	0	0	0	-0.00043664	-0.00122296	-0.0031313	-0.00384974	-0.00339	-0.00503326	-0.00693801	-0.0108291	-0.0135845	-0.0162786	-0.0415244	-0.0437359	-0.0476834	-0.0512306	-0.0534668	-0.0547306	-0.0553612	-0.0558438	-0.0541113	-0.0525294	-0.0504108	-0.0473991	-0.0446222	-0.0420212	-0.039269	-0.0363332	-0.0330598	-0.0304076	-0.0279261	-0.0250211
cast Al	0	0	0	0	0	0	0	0	0	0	0	-0.00010061	6.39576e-06	-0.00120745	0.000643166	-0.00186061	-0.0036381	-0.00477038	-0.00767183	-0.00914234	-0.010773	-0.0262825	-0.0219046	-0.0234029	-0.0243903	-0.0239976	-0.0238152	-0.0225339	-0.0240029	-0.0240452	-0.024719	-0.0224335	-0.0203325	-0.0197519	-0.0196952	-0.0194553	-0.0191626	-0.0188635	-0.0189328	-0.019117	-0.0190034
wrought Al	0	0	0	0	0	0	0	0	0	0	0	0.000117323	0.000310339	0.000361498	0.00189168	0.00116142	0.00132076	0.00203545	0.00298368	0.00421775	0.00521492	0.0146874	0.0214179	0.0232159	0.0250595	0.0266864	0.0273188	0.0276386	0.0260734	0.0236887	0.0207479	0.0197715	0.0188273	0.0165443	0.0140459	0.0116029	0.00908504	0.00638563	0.00386032	0.00139084	-0.00111677
copper	0	0	0	0	0	0	0	0	0	0	0	0.000564579	0.00180434	0.00606576	0.00755418	0.00976607	0.0145107	0.0201624	0.0313016	0.0398038	0.047922	0.122843	0.135816	0.146706	0.156586	0.162323	0.165061	0.16509	0.164406	0.157062	0.14957	0.14176	0.133026	0.123426	0.114372	0.10494	0.0950367	0.0842975	0.0752218	0.0666527	0.0570442
plastics	0	0	0	0	0	0	0	0	0	0	0	-0.000143087	0.000586393	0.00243215	0.00342352	0.00437049	0.00437737	0.00615368	0.00952656	0.0126108	0.0154973	0.0396384	0.0480611	0.0512499	0.0543351	0.0561462	0.0571318	0.0587454	0.0583866	0.0557659	0.0529728	0.0526247	0.0501718	0.0463738	0.042822	0.0389585	0.0349317	0.0306156	0.0266792	0.0228783	0.0187631
other	0	0	0	0	0	0	0	0	0	0	0	0.000811385	0.00352139	0.0128126	0.0157319	0.0210069	0.0313477	0.0436123	0.067556	0.0860635	0.103812	0.263308	0.292016	0.315164	0.33636	0.348703	0.354892	0.355869	0.355294	0.340524	0.325638	0.309035	0.290594	0.270094	0.25089	0.23079	0.209678	0.18676	0.16743	0.149197	0.128662
Well-to-wheel emissions pricing / low-cost HFCEV / low-carbon H2
stainl. steel	11.8114	13.5193	14.9227	15.6931	16.9974	17.5423	17.195	17.2576	16.7813	15.2588	14.3296	13.6831	12.3321	10.7765	10.8435	9.66244	9.51974	9.76025	10.1845	10.5567	11.0653	11.6037	11.8889	12.1783	12.5668	12.7166	12.9651	13.2077	13.5103	13.4892	13.6002	13.8379	13.9014	14.0055	14.2242	14.4117	14.545	14.5227	14.6599	14.8578	14.9093		551.295	Mt total		-0.0148312	5.63809
autom. steel	0	0	9.97276e-10	2.85081e-09	1.94725e-08	0.0219206	0.0321553	0.0463142	0.0530604	0.0708407	0.0873616	0.103145	0.125611	0.152432	0.152201	0.172798	0.165741	0.164553	0.163769	0.159397	0.153956	0.14962	0.149618	0.151312	0.155607	0.171628	0.172752	0.174368	0.17648	0.174762	0.174913	0.176763	0.17642	0.176742	0.178419	0.180029	0.181033	0.180022	0.181153	0.183048	0.183162		5.27311	Mt total		0.236885	0.468115
iron	1.90471	2.17625	2.3902	2.49717	2.73679	2.80796	2.74911	2.74559	2.64541	2.36413	2.18186	2.03479	1.77492	1.46583	1.45314	1.20891	1.15915	1.149	1.14016	1.10385	1.05669	1.017	0.997133	0.980877	0.970067	0.93458	0.919545	0.909512	0.903574	0.878618	0.865497	0.863938	0.853709	0.847968	0.850079	0.852513	0.853056	0.845178	0.848054	0.855356	0.855031		58.6469	Mt total		-0.0617527	-1.57541
cast Al	0.349732	0.39952	0.438776	0.458385	0.503518	0.97913	1.18298	1.4794	1.60995	1.938	2.25097	2.5748	3.00957	3.5353	3.55175	3.96642	3.83645	3.84582	3.88184	3.85124	3.81582	3.80082	3.80084	3.81301	3.85389	3.81212	3.8281	3.85313	3.88639	3.83706	3.83026	3.87134	3.86656	3.87743	3.91638	3.95456	3.98023	3.96144	3.99056	4.03871	4.05042		125.283	Mt total		-0.0345165	-2.53942
wrought Al	0.847353	0.971325	1.07672	1.13855	1.22108	1.55873	1.67065	1.8683	1.9329	2.07317	2.23513	2.42352	2.64434	2.91518	2.93255	3.15077	3.05947	3.08045	3.12977	3.13317	3.14225	3.16646	3.18408	3.21003	3.26012	3.23639	3.2619	3.29205	3.33019	3.29582	3.29668	3.33657	3.33648	3.3489	3.38618	3.42167	3.44598	3.43215	3.45895	3.50183	3.5128		112.921	Mt total		-0.037279	-1.61622
copper	0.370211	0.426224	0.478334	0.513795	0.536101	0.588104	0.58979	0.615546	0.625718	0.621772	0.633118	0.663369	0.6766	0.70116	0.728129	0.759178	0.774634	0.825439	0.907442	1.0023	1.13019	1.258	1.3243	1.38913	1.46681	1.51322	1.5716	1.62513	1.68392	1.70207	1.73374	1.78034	1.80237	1.82821	1.86636	1.89949	1.92435	1.92706	1.95022	1.98097	1.99212		48.3866	Mt total		-0.00745656	1.91477
plastics	2.12119	2.42879	2.68102	2.81481	3.059	3.32583	3.33881	3.45361	3.40445	3.25273	3.19406	3.18863	3.10464	3.01683	3.0243	2.95934	2.8791	2.91027	2.97448	3.00095	3.04026	3.09339	3.12879	3.17188	3.24319	3.28132	3.32464	3.37	3.4275	3.40675	3.42184	3.47246	3.48073	3.50079	3.54842	3.59111	3.62092	3.61112	3.6425	3.68951	3.70081		131.901	Mt total		0.0134951	1.20306
other	1.5433	1.76661	1.95039	2.04821	2.2321	2.39228	2.38573	2.4466	2.42807	2.30609	2.25263	2.24265	2.1634	2.08806	2.14269	2.10371	2.11913	2.22984	2.41009	2.61191	2.88547	3.16206	3.30862	3.45513	3.63714	3.77312	3.91698	4.05032	4.19931	4.24784	4.33169	4.45257	4.51138	4.57973	4.67963	4.76639	4.83199	4.84181	4.90226	4.98099	5.00939		132.387	Mt total		0.0367464	6.28508
																																											1.16609	Gt total		0.00845624	9.77807
Difference "well-to-wheel/ low-$ HFCEV/low-carbon H2" - "direct"
stainl. steel	0	0	0	0	-2.22517e-06	-1.95933e-06	-7.49688e-07	-2.72975e-06	-1.47156e-06	-7.63919e-06	-0.000246481	0.00116534	0.00584986	0.0249511	0.0287941	0.0333494	0.0480272	0.0721685	0.119462	0.160635	0.202419	0.504161	0.561417	0.590861	0.605207	0.513813	0.487538	0.459145	0.428865	0.3773	0.328565	0.267961	0.209199	0.145126	0.0853532	0.0263801	-0.0305027	-0.0828527	-0.132133	-0.179418	-0.224452
autom. steel	0	0	0	0	0	8.63133e-11	3.88494e-09	1.03267e-08	1.05455e-07	8.01712e-07	3.04974e-05	-1.82812e-05	-4.17082e-05	-0.00023089	-0.000162491	-0.000185242	-0.000401853	-0.000466242	-0.000662427	-0.00050996	1.76732e-06	-0.00275779	-0.00115532	0.00107574	0.00470487	0.0212222	0.0227484	0.0242621	0.0256543	0.0262445	0.0266891	0.0283069	0.0292819	0.0302047	0.0313365	0.0323206	0.0331102	0.0334873	0.0341306	0.0348154	0.0350786
iron	0	0	0	0	0	-4.04713e-10	1.75883e-07	3.8973e-08	1.29698e-07	2.90554e-07	6.68755e-06	-0.000455011	-0.00128482	-0.00333986	-0.00426774	-0.00293411	-0.00511471	-0.00730268	-0.0118051	-0.015878	-0.020487	-0.0472167	-0.0522286	-0.0599737	-0.0688636	-0.092663	-0.0952662	-0.0959427	-0.096019	-0.0925122	-0.0889969	-0.0865865	-0.0828928	-0.0794745	-0.076451	-0.0732893	-0.0698365	-0.0656776	-0.0625824	-0.0597957	-0.0562757
cast Al	0	0	0	0	0	-1.10194e-09	6.16635e-08	-5.25821e-08	-8.44486e-08	-1.05844e-06	-4.38022e-05	-0.000123576	-4.73117e-05	-0.00143448	0.00036731	-0.00187313	-0.00534177	-0.00702037	-0.0110809	-0.0148558	-0.019886	-0.0392273	-0.041815	-0.053379	-0.0693514	-0.131944	-0.138986	-0.140851	-0.14466	-0.142927	-0.141058	-0.141181	-0.140359	-0.141084	-0.142951	-0.144356	-0.14502	-0.143975	-0.144579	-0.145568	-0.144804
wrought Al	0	0	0	0	-1.57765e-07	-1.73249e-07	-7.49899e-08	-3.00658e-07	-2.24609e-07	-1.34116e-06	-4.92886e-05	9.95073e-05	0.000273407	0.000254514	0.00180051	0.000594841	-0.000433505	8.48205e-06	0.000309306	0.000301806	-0.00051327	0.0060563	0.00756734	0.00140311	-0.00917969	-0.0624153	-0.0694263	-0.0741476	-0.0801225	-0.0835426	-0.0865854	-0.0933083	-0.0981715	-0.104481	-0.110974	-0.116777	-0.12172	-0.124743	-0.128942	-0.133329	-0.136025
copper	0	0	0	0	0	-1.57499e-09	1.68761e-08	-9.66819e-08	-2.14426e-07	-1.82283e-06	-6.71383e-05	0.000552713	0.00182053	0.00627474	0.00802408	0.00765704	0.0123614	0.0182789	0.029988	0.0400851	0.0503701	0.125131	0.138068	0.147849	0.15493	0.145805	0.142801	0.137908	0.132108	0.120677	0.109629	0.0962989	0.0833257	0.069658	0.056439	0.0433657	0.0304436	0.0177577	0.00645093	-0.00425076	-0.014966
plastics	-0.0136184	-0.0136607	-0.0109377	-0.0106422	-0.00926902	-0.00169552	-0.00222229	-0.00128498	-0.00227719	-0.00209101	-0.00521756	-0.00321978	-0.00166766	0.000716225	0.00199498	0.00171563	0.000574767	0.00270644	0.00637856	0.0103656	0.0149924	0.0403071	0.0499387	0.0543811	0.0589723	0.062469	0.0654545	0.0692689	0.0714371	0.0714296	0.0717986	0.0734522	0.0722729	0.069735	0.0675361	0.0649481	0.0620313	0.0584611	0.0555107	0.0527369	0.0492776
other	-0.00947809	-0.00950753	-0.00761237	-0.00740676	-0.00645103	-0.00116753	-0.00152274	-0.000875039	-0.00154505	-0.00140389	-0.0034701	-0.00118098	0.00215803	0.0121863	0.015733	0.0148192	0.0241398	0.0364202	0.0593302	0.0805339	0.103338	0.264268	0.29514	0.320213	0.34358	0.358019	0.366508	0.369901	0.372127	0.360299	0.349175	0.336565	0.321244	0.303757	0.287621	0.270305	0.251614	0.23039	0.213016	0.196748	0.177553

## Sheet: 7 para
Changes in model parameters in 2050 relative to direct-emissions-only pricing
	Direct CO2 emitted	Upstream CO2 emitted	Non-BEVs sold	BEVs sold	Vehicle prices	Energy prices	Energy used	Gasoline used	Diesel used	Electricity used	Hydrogen used	Materials used	Aluminum used	Steel+iron used	Copper used	Plastics used
Direct-emissions-only pricing	0	0	0	0	0	0	0	0	0	0	0	0	0	0	0	0
Full pricing	-0.285979	-0.137011	-0.733166	0.0913252	-0.114214	0	-0.0731031	-0.285211	-0.321566	0.1843	-0.998905	0.0208506	0.00651968	0.019948	0.0473698	0.011694
Full pricing / low-carbon H2	-0.256582	-0.228446	-0.748553	0.0931118	-0.111094	0	-0.0616623	-0.255455	-0.29741	0.17931	-0.980405	0.0204665	0.0066254	0.0186902	0.0502575	0.0134951
Well-to-wheel emissions pricing	-0.268571	-0.152147	-0.327982	0.0408544	-0.104361	0	-0.0507442	-0.26771	-0.306071	0.119145	0.261227	0.0165139	-0.000486098	0.0158659	0.0284214	0.00513842
Well-to-wheel emissions pricing / low-cost HFCEV / low-carbon H2	-0.317719	-0.219066	0.493079	-0.0614193	-0.122152	0	-0.0101341	-0.315692	-0.387777	0.0189182	3.27033	0.00845624	-0.0171466	0.00741922	-0.00745656	0.0134951

## Sheet: 8 engy
Energy use, trillion Btu
	2010	2011	2012	2013	2014	2015	2016	2017	2018	2019	2020	2021	2022	2023	2024	2025	2026	2027	2028	2029	2030	2031	2032	2033	2034	2035	2036	2037	2038	2039	2040	2041	2042	2043	2044	2045	2046	2047	2048	2049	2050		Sum 2011-50		Diff to C$		Diff. in alt. units
Direct-emissions-pricing only
Motor Gasoline		14670.6	14610.8	14802.3	14918.3	15319.7	15378.1	15357.1	15308.7	15138.8	14933.8	14668.8	14355.9	13988.3	13589.7	13170.8	12798.3	12447.2	12100	11732.9	11284.9	10854.7	10424.9	10003.4	9581.07	9156.5	8740.73	8326.63	7916.8	7507.41	7100.38	6700.91	6315.39	5942.73	5569.63	5200.73	4842.48	4494.2	4165.73	3857.96	3558.63		420836		0
Diesel		31.0665	40.1933	44.1116	52.0595	63.6481	77.026	91.6192	104.766	118.957	132.622	145.404	157.667	168.422	177.67	185.279	192.407	198.804	204.484	208.551	209.933	210.186	209.228	207.227	204.215	200.055	195.05	189.155	182.576	175.151	167.15	158.848	150.457	141.957	133.358	124.711	116.16	107.741	99.5397	91.6944	84.1809		5753.33		0
M85		0	0	0	0	0	0	0	0	0	0	0	0	0	0	0	0	0	0	0	0	0	0	0	0	0	0	0	0	0	0	0	0	0	0	0	0	0	0	0	0		0		0
E85		23.5289	15.8366	14.3414	10.3009	17.5211	24.7902	21.3521	15.8485	17.4364	19.3636	22.5851	32.8152	39.8739	43.5524	51.5982	63.3761	74.368	89.4558	100.126	125.846	131.589	140.816	151.291	159.265	165.507	167.505	165.665	160.916	153.387	143.538	129.823	115.966	98.9174	90.0455	87.7182	88.8313	95.8034	98.3956	97.4463	102.455		3368.8		0
Natural Gas		1.35948	0.199131	0.210736	0.223392	0.249815	0.272635	0.292455	0.31828	0.39639	0.472228	0.495536	0.52485	0.558066	0.592871	0.615636	0.636686	0.653762	0.666905	0.675045	0.677276	0.67659	0.672393	0.663362	0.650157	0.63058	0.606924	0.574006	0.535428	0.493347	0.44399	0.392738	0.34099	0.287966	0.234947	0.184505	0.130635	0.076663	0.023772	-0.028637	-0.079001		17.6025		0
Propane		1.05864	0.004134	0.003648	0.003368	0.074363	0.139877	0.210482	0.270421	0.329393	0.382881	0.42968	0.469924	0.501043	0.524203	0.542668	0.559701	0.571726	0.579465	0.582268	0.577512	0.569534	0.559606	0.547722	0.534365	0.519157	0.50335	0.485581	0.466771	0.450077	0.432813	0.412381	0.391905	0.371986	0.352281	0.333056	0.314385	0.29646	0.279	0.262219	0.246348		16.1444		0
Electricity		0.003311	1.84956	2.85307	4.77356	5.18952	6.07962	6.58403	9.07069	13.3306	19.4263	28.1877	39.0676	53.8365	74.9119	102.817	139.52	187.415	252.239	341.105	462.575	595.111	738.676	892.734	1058.65	1233.14	1418.79	1611.64	1811.76	2013.17	2215.65	2421.75	2629.37	2837.21	3044.59	3250.27	3453.68	3651.58	3846.07	4039.72	4227.44		48741.8		0
Hydrogen		0	0.004169	0.004903	0.004905	0.004802	0.004716	0.004679	0.005978	0.015128	0.39786	0.498752	0.654745	0.93069	1.29775	1.7812	2.42401	3.27793	4.44919	6.07769	8.30625	11.1583	14.788	19.3723	25.1803	32.4217	41.5387	52.8386	66.8209	83.7045	104.155	125.263	146.679	168.287	189.986	211.651	233.104	254.006	274.533	294.803	314.321		2694.76		0
Full pricing
Motor Gasoline		14670.6	14610.8	14802.3	14918.3	15319.7	15378.1	15357.1	15308.7	15138.8	14933.8	14668.8	14355.8	13985.2	13582.2	13158.5	12778.2	12416.2	12051.4	11662.4	11188.6	10650.6	10114.2	9585.51	9056.42	8529.27	8016.39	7513.49	7022.88	6544.95	6081.32	5636.27	5215.45	4817.55	4431.48	4061.18	3711.69	3382.53	3079.83	2803.26	2543.67		403084		17752.1		0.153831	trillion gal	0.582313
Diesel		31.0665	40.1933	44.1116	52.0595	63.6481	77.026	91.6192	104.766	118.957	132.622	145.382	157.613	168.296	177.454	184.969	191.945	198.143	203.548	207.277	208.241	205.877	202.368	197.715	191.915	184.98	177.242	168.73	159.676	150.102	140.278	130.439	120.831	111.453	102.335	93.5514	85.224	77.3944	70.078	63.3249	57.1112		5289.56		463.766
M85		0	0	0	0	0	0	0	0	0	0	0	0	0	0	0	0	0	0	0	0	0	0	0	0	0	0	0	0	0	0	0	0	0	0	0	0	0	0	0	0		0		0
E85		23.5289	15.8366	14.3414	10.3009	17.5211	24.7902	21.3521	15.8485	17.4364	19.3636	22.5833	32.8091	39.8581	43.5213	51.5434	63.2759	74.1916	89.1392	99.611	124.89	129.131	136.547	144.684	149.951	153.208	152.341	147.944	141.059	132.024	121.353	107.835	94.7045	79.4632	71.182	68.2331	67.9723	72.0992	72.7933	70.8781	73.29		3008.44		360.359
Natural Gas		1.35948	0.199131	0.210736	0.223392	0.249815	0.272635	0.292455	0.31828	0.39639	0.472228	0.495385	0.524697	0.557968	0.592945	0.616106	0.637597	0.655054	0.668606	0.67728	0.680233	0.677371	0.672355	0.663671	0.6521	0.636198	0.618818	0.592314	0.564325	0.537272	0.508585	0.479928	0.452117	0.424198	0.397404	0.374337	0.34856	0.322651	0.298161	0.274396	0.251784		19.847		-2.24443
Propane		1.05864	0.004134	0.003648	0.003368	0.074363	0.139877	0.210482	0.270421	0.329393	0.382881	0.429533	0.469524	0.499978	0.522354	0.540144	0.556208	0.566952	0.573022	0.573777	0.566701	0.549015	0.529483	0.507902	0.484846	0.460303	0.43559	0.409668	0.38348	0.360571	0.338155	0.313612	0.290109	0.268052	0.247166	0.227608	0.209404	0.192661	0.177056	0.162654	0.149597		14.4723		1.67206
Electricity		0.003311	1.84956	2.85307	4.77356	5.18952	6.07962	6.58403	9.07069	13.3306	19.4263	28.3167	39.6968	56.1802	79.6375	110.488	151.622	205.636	279.862	380.684	516.501	704.935	906.799	1120.98	1348.2	1583.43	1828.63	2078.56	2333.26	2584.68	2832.94	3079.27	3321.98	3559.18	3790.09	4013.66	4229.64	4434.79	4631.96	4824.45	5006.56		60131.8		-11389.9		-3.16387	PWh
Hydrogen		0	0.004169	0.004903	0.004905	0.004802	0.004716	0.004679	0.005978	0.015128	0.39786	0.424292	0.468338	0.550419	0.658058	0.802401	0.994963	1.24998	1.60322	2.0823	2.71779	2.59577	2.46987	2.3369	2.1927	2.04032	1.88658	1.73419	1.58466	1.44002	1.30016	1.16626	1.04041	0.923144	0.812601	0.720124	0.627993	0.547499	0.471108	0.403449	0.344136		38.6368		2656.12
Full pricing / low-carbon H2
Motor Gasoline		14670.6	14610.8	14802.3	14918.3	15319.7	15378.1	15357.1	15308.7	15138.8	14933.8	14668.8	14355.8	13985.1	13582	13158.1	12777.4	12414.8	12049.1	11658.8	11183.4	10679	10171.5	9668.26	9161.06	8651.62	8152.27	7658.2	7172.4	6695.19	6228.65	5778.62	5351.36	4945.87	4551.07	4171.29	3812.01	3472.94	3160.54	2874.62	2605.94		405234		15601.8		0.135198	trillion gal	0.511779
Diesel		31.0665	40.1933	44.1116	52.0595	63.6481	77.026	91.6192	104.766	118.957	132.622	145.381	157.61	168.29	177.443	184.948	191.907	198.081	203.448	207.127	208.027	206.515	203.68	199.639	194.394	187.914	180.527	172.247	163.309	153.726	143.781	133.773	123.967	114.365	105.007	95.9774	87.4046	79.3373	71.793	64.8247	58.4156		5338.93		414.4
M85		0	0	0	0	0	0	0	0	0	0	0	0	0	0	0	0	0	0	0	0	0	0	0	0	0	0	0	0	0	0	0	0	0	0	0	0	0	0	0	0		0		0
E85		23.5289	15.8366	14.3414	10.3009	17.5211	24.7902	21.3521	15.8485	17.4364	19.3636	22.5833	32.8089	39.8576	43.5202	51.5411	63.2712	74.1826	89.1223	99.5825	124.835	129.528	137.406	146.083	151.909	155.703	155.262	151.151	144.404	135.351	124.524	110.721	97.2714	81.6263	73.1146	70.0614	69.7571	73.9358	74.5739	72.5295	74.8965		3051.43		317.363
Natural Gas		1.35948	0.199131	0.210736	0.223392	0.249815	0.272635	0.292455	0.31828	0.39639	0.472228	0.495301	0.524479	0.557497	0.592112	0.614747	0.63549	0.651885	0.663853	0.670215	0.669849	0.66384	0.653785	0.638097	0.617061	0.58872	0.555143	0.509518	0.456993	0.39974	0.334016	0.266903	0.199985	0.132637	0.06632	0.003903	-0.060673	-0.124103	-0.185173	-0.244759	-0.301502		15.2404		2.36211
Propane		1.05864	0.004134	0.003648	0.003368	0.074363	0.139877	0.210482	0.270421	0.329393	0.382881	0.429532	0.469521	0.499963	0.52232	0.540084	0.556109	0.566801	0.572802	0.573473	0.566298	0.551643	0.534743	0.515512	0.4945	0.471629	0.448232	0.42325	0.397663	0.375009	0.352555	0.327758	0.303832	0.281226	0.259677	0.239376	0.220375	0.202806	0.186358	0.171114	0.157236		14.6886		1.45579
Electricity		0.003311	1.84956	2.85307	4.77356	5.18952	6.07962	6.58403	9.07069	13.3306	19.4263	28.2874	39.6259	56.0441	79.4103	110.174	151.197	205.065	279.163	379.73	515.065	684.845	868.753	1065.75	1276.53	1496.26	1726.66	1962.49	2203.22	2440.7	2674.34	2906.66	3135.96	3360.36	3579.02	3790.84	3995.49	4189.85	4376.59	4558.81	4731.12		56937.2		-8195.34		-2.27648	PWh
Hydrogen		0	0.004169	0.004903	0.004905	0.004802	0.004716	0.004679	0.005978	0.015128	0.39786	0.483185	0.622886	0.883437	1.24887	1.76844	2.49264	3.50073	4.97481	7.08929	10.0694	13.6411	18.2356	24.1014	31.5921	40.9904	52.8565	67.6052	85.8713	107.883	134.439	161.704	189.216	216.757	244.177	271.302	297.915	323.601	348.601	373.085	396.43		3433.59		-738.829
Well-to-wheel emissions pricing
Motor Gasoline		14670.6	14610.8	14802.3	14918.3	15319.7	15378.1	15357.1	15308.7	15138.8	14933.8	14668.8	14355.8	13985.1	13581.7	13169.2	12798.7	12445.2	12088.1	11704.5	11233.4	10731.9	10226.3	9724.35	9217.84	8708.71	8209.59	7715.81	7230.54	6754.14	6288.83	5839.4	5412.12	5006	4609.99	4228.46	3867.01	3525.42	3210.26	2921.38	2649.56		406546		14289.7		0.123828	trillion gal	0.468739
Diesel		31.0665	40.1933	44.1116	52.0595	63.6481	77.026	91.6192	104.766	118.957	132.622	145.382	157.612	168.291	177.442	184.829	191.658	197.702	202.95	206.525	207.338	205.776	202.914	198.873	193.655	187.233	179.934	171.776	162.993	153.592	143.854	134.028	124.373	114.893	105.629	96.6663	88.1373	80.0928	72.554	65.5777	59.1446		5337.5		415.831
M85		0	0	0	0	0	0	0	0	0	0	0	0	0	0	0	0	0	0	0	0	0	0	0	0	0	0	0	0	0	0	0	0	0	0	0	0	0	0	0	0		0		0
E85		23.5289	15.8366	14.3414	10.3009	17.5211	24.7902	21.3521	15.8485	17.4364	19.3637	22.5833	32.8089	39.8574	43.5195	51.5488	63.2815	74.1932	89.129	99.5729	124.785	129.436	137.264	145.887	151.663	155.421	154.968	150.877	144.182	135.214	124.493	110.784	97.4052	81.8073	73.3307	70.3265	70.0771	74.3314	75.0327	73.0218	75.448		3052.57		316.225
Natural Gas		1.35948	0.199131	0.210736	0.223392	0.249848	0.272695	0.292545	0.318423	0.396618	0.472531	0.495715	0.525054	0.558345	0.593334	0.617999	0.640349	0.658493	0.672561	0.681528	0.684547	0.683246	0.679204	0.67122	0.660118	0.644351	0.626826	0.601362	0.573997	0.547265	0.518566	0.489721	0.461574	0.433201	0.405854	0.38214	0.355692	0.329147	0.30406	0.279783	0.256764		20.0274		-2.42488
Propane		1.05864	0.004134	0.003648	0.003368	0.07416	0.139501	0.20989	0.26966	0.328439	0.38176	0.428284	0.468166	0.498526	0.520814	0.53873	0.554775	0.565445	0.571359	0.571867	0.564471	0.549639	0.532581	0.513208	0.492091	0.469166	0.445774	0.420833	0.395339	0.372823	0.350561	0.325965	0.302215	0.279781	0.25839	0.238236	0.219366	0.201918	0.185571	0.170409	0.156616		14.6361		1.50827
Electricity		0.003311	1.84956	2.85307	4.77356	5.18952	6.07962	6.58403	9.07069	13.3306	19.4263	28.3192	39.7154	56.2793	79.9009	110.687	151.715	205.918	280.541	382.44	520.289	693.34	881.231	1082.99	1299.47	1525.91	1764.25	2009.42	2261.2	2511.52	2760.26	3008.5	3254.26	3495.5	3731.33	3960.48	4182.5	4393.98	4597.67	4796.76	4985.46		59121		-10379.2		-2.88311	PWh
Hydrogen		0	0.004169	0.004903	0.004905	0.004802	0.004716	0.004679	0.005978	0.015128	0.39786	0.424184	0.467965	0.549445	0.656139	0.793888	0.978873	1.22428	1.56389	2.02647	2.64184	2.81841	3.02272	3.25385	3.51193	3.79532	4.11536	4.46765	4.85386	5.26256	5.69465	6.04934	6.32571	6.52505	6.64751	6.70933	6.69938	6.63403	6.51481	6.35594	6.15897		117.19		2577.57
Well-to-wheel emissions pricing / low-cost HFCEV / low-carbon H2
Motor Gasoline		14670.6	14610.8	14802.3	14918.3	15319.7	15378.1	15357.1	15308.7	15138.8	14933.8	14668.8	14355.8	13984.9	13581.4	13168.4	12797.1	12442.3	12082.6	11695.4	11219.2	10711.3	10196.9	9683.06	9160.72	8619.92	8090.25	7567.8	7056.2	6557.08	6072.71	5608.2	5169.66	4755.96	4356.42	3975.09	3617	3281.71	2974.75	2695.49	2435.2		403019		17816.5		0.154389	trillion gal	0.584427
Diesel		31.0665	40.1933	44.1116	52.0595	63.6481	77.026	91.6192	104.766	118.957	132.622	145.381	157.608	168.282	177.422	184.789	191.585	197.572	202.726	206.163	206.784	204.917	201.638	197.044	191.088	183.272	174.63	165.241	155.359	145.064	134.645	124.327	114.363	104.755	95.5232	86.74	78.5119	70.8703	63.8103	57.3797	51.5375		5195.1		558.232
M85		0	0	0	0	0	0	0	0	0	0	0	0	0	0	0	0	0	0	0	0	0	0	0	0	0	0	0	0	0	0	0	0	0	0	0	0	0	0	0	0		0		0
E85		23.5289	15.8366	14.3414	10.3009	17.5211	24.7902	21.3521	15.8485	17.4364	19.3636	22.5833	32.8087	39.8566	43.5175	51.5444	63.2719	74.1736	89.0891	99.4996	124.631	129.184	136.843	145.191	150.556	153.444	152.077	147.124	139.671	130.117	119.013	105.221	91.94	76.7527	68.4195	65.245	64.665	68.2381	68.5329	66.397	68.3245		2968.25		400.545
Natural Gas		1.35948	0.199131	0.210736	0.223392	0.249815	0.272635	0.292455	0.31828	0.396388	0.472176	0.495223	0.524335	0.557183	0.591484	0.615107	0.635835	0.65146	0.661416	0.663791	0.656417	0.639875	0.613246	0.572174	0.512616	0.38844	0.255811	0.109888	-0.042669	-0.195304	-0.350197	-0.504989	-0.656204	-0.803835	-0.94616	-1.08001	-1.21128	-1.3358	-1.4532	-1.56518	-1.66887		1.32509		16.2774
Propane		1.05864	0.004134	0.003648	0.003368	0.074363	0.139877	0.210482	0.270422	0.329393	0.382881	0.42953	0.46951	0.499915	0.522204	0.540084	0.556056	0.566589	0.572297	0.572514	0.564739	0.549458	0.531807	0.511667	0.489576	0.464741	0.43957	0.413046	0.386172	0.362527	0.339357	0.314076	0.289862	0.267147	0.245652	0.225545	0.206856	0.189697	0.17374	0.159041	0.145761		14.4759		1.66845
Electricity		0.003311	1.84956	2.85307	4.77356	5.18952	6.07961	6.584	9.07059	13.3299	19.4011	28.2558	39.5894	56.0408	79.4966	110.114	150.905	204.772	279.069	380.258	516.636	687.034	870.631	1065.6	1271.37	1472.04	1680.93	1893.31	2108.92	2320.59	2528.31	2733.41	2934.71	3130.56	3320.34	3503.2	3679.11	3845.52	4004.97	4160.49	4307.42		53432.7		-4690.92		-1.30303	PWh
Hydrogen		0	0.004169	0.004903	0.004905	0.004802	0.004718	0.004691	0.0061	0.016124	0.435334	0.53871	0.722978	1.0974	1.67185	2.53621	3.85489	5.86346	9.0807	14.1578	22.0477	32.9129	48.9132	72.2291	106.225	181.875	262.115	346.115	433.415	521.168	609.068	696.271	781.469	864.033	943.651	1019.97	1092.68	1160.7	1224.88	1285.97	1342.26		13088		-10393.2
[truncated: 1 more columns]

## Sheet: 9 cost
Costs of vehicle components
			2010	2011	2012	2013	2014	2015	2016	2017	2018	2019	2020	2021	2022	2023	2024	2025	2026	2027	2028	2029	2030	2031	2032	2033	2034	2035	2036	2037	2038	2039	2040	2041	2042	2043	2044	2045	2046	2047	2048	2049	2050
Electric motor	fixed	USD/unit	139	139	139	139	139	139.256	133.686	128.117	122.547	116.978	111.444	109.216	106.988	104.761	102.533	100.305	98.0772	95.8494	93.6216	91.3938	89	89	89	89	89	89	89	89	89	89	89	89	89	89	89	89	89	89	89	89	89
EV transmission	fixed	USD/unit	354	354	354	354	354	354	338.8	323.6	308.4	293.2	278	271.8	265.6	259.4	253.2	247	247	247	247	247	247	247	247	247	247	247	247	247	247	247	247	247	247	247	247	247	247	247	247	247	247
EV controller	fixed	USD/unit	190	190	190	190	190	190.276	182.682	175.087	167.492	159.897	152	152	152	152	152	152	152	152	152	152	152	152	152	152	152	152	152	152	152	152	152	152	152	152	152	152	152	152	152	152	152
Regenerative braking	fixed	USD/unit	304	304	304	304	304	304.061	297.986	291.91	285.834	279.758	273.404	270.619	267.834	265.05	262.265	259.48	256.695	253.91	251.126	248.341	246	246	246	246	246	246	246	246	246	246	246	246	246	246	246	246	246	246	246	246	246
On-board charger	fixed	USD/unit	443	443	443	443	443	443	443	443	443	443	443.184	434.323	425.462	416.602	407.741	398.88	390.019	381.158	372.298	363.437	354	354	354	354	354	354	354	354	354	354	354	354	354	354	354	354	354	354	354	354	354
Hydrogen storage	fixed	USD/unit	3195	3195	3195	3195	3195	3185.64	3134.24	3082.85	3031.45	2980.05	2938.92	2850.57	2762.21	2673.86	2585.5	2497.15	2408.8	2320.44	2232.09	2143.73	2054	2054	2054	2054	2054	2054	2054	2054	2054	2054	2054	2054	2054	2054	2054	2054	2054	2054	2054	2054	2054
- low cost scenario	fixed	USD/unit	3195	3195	3195	3195	3195	3185.64	3134.24	3082.85	3031.45	2980.05	2938.92	2850.57	2762.21	2673.86	2585.5	2497.15	2408.8	2320.44	2232.09	2143.73	2054	1985.81	1916.19	1846.57	1776.95	1707.33	1637.72	1568.1	1498.48	1428.86	1359.24	1289.62	1220	1150.38	1080.76	1011.14	941.526	871.907	802.288	732.669	663
Electric motor	variable	USD/kW	26.58	26.58	26.58	26.58	26.58	26.5505	25.4872	24.4239	23.3606	22.2973	21.212	20.7816	20.3512	19.9208	19.4904	19.06	18.6296	18.1992	17.7688	17.3384	16.96	16.96	16.96	16.96	16.96	16.96	16.96	16.96	16.96	16.96	16.96	16.96	16.96	16.96	16.96	16.96	16.96	16.96	16.96	16.96	16.96
Hydrogen fuel cell	variable	USD/kW	356.68	334.348	312.016	289.684	267.352	245	214	183	152	121	90	86.8	83.6	80.4	77.2	74	70.8	67.6	64.4	61.2	58	54.5	51	47.5	44	40.5	37	33.5	30	26.5	23	22.8	22.6	22.4	22.2	22	21.8	21.6	21.4	21.2	21
Li-ion battery	variable	USD/kWh	1470.76	1281.52	1092.28	903.04	713.8	524.56	462.808	401.056	339.304	277.552	215.8	202.52	189.24	175.96	162.68	149.4	136.12	122.84	109.56	96.28	83	83	83	83	83	83	83	83	83	83	83	83	83	83	83	83	83	83	83	83	83

[truncated: 13 more sheets: 10 elec, 11 veh chars, 12 lw, 13 feebate, 14 prices, 15 vmt, 16 mat com, 17 mat co2, 18 en co2, 19 ass en, 20 reu en, 21 reu, 22 rec]
